# Supplementary material for: Age-stratified respiratory viral detection patterns and exploratory environmental associations in a tertiary-care hospital testing cohort in Istanbul, Türkiye
Source: Front Microbiol. 2026 Jul 16;17:1893118. doi: 10.3389/fmicb.2026.1893118 (PMC13422450; doi:10.3389/fmicb.2026.1893118)
Supplement: Supplementary file 1 [file Table_1.xlsx]

## Sheet: Supplement T3 Environmental_Met
Supplementary Table 3. Environmental data sources, preprocessing rules, 1–9-day pre-sampling exposure-window definitions, and exposure-category thresholds.
Domain	Variable / component	Source / preprocessing	1–9-day pre-sampling window / threshold definition
Meteorology	Ambient temperature	ERA5 reanalysis; daily summaries linked to specimen collection date.	Mean across days 1–9 before sampling; day 0 excluded. Low temperature defined as <10°C.
	Relative humidity	Calculated from temperature and dew point temperature using the Magnus formula; daily summaries linked to specimen collection date.	Mean across days 1–9 before sampling; high relative humidity defined as ≥70%.
	Wind speed	ERA5 10-m zonal and meridional wind components converted to km/h; daily summaries linked to specimen collection date.	Mean across days 1–9 before sampling; high wind speed defined as ≥75th percentile of the corresponding exposure distribution.
	Precipitation	ERA5 total precipitation converted from metres to millimetres.	Cumulative total across days 1–9 before sampling; high cumulative precipitation defined as ≥75th percentile of the corresponding exposure distribution.
Air quality	PM₂.₅, PM₁₀, NO₂, SO₂, CO, and O₃	Hourly air-quality data were obtained from the World Air Quality Index Project and Türkiye’s national monitoring network. Analyses used only the Kartal urban monitoring station in Istanbul (code 0134029; 40.9110° N, 29.1830° E). Records were standardised before aggregation; negative values were treated as missing, daily summaries required ≥18 valid hourly observations, and no numerical imputation…	Mean of available daily values across days 1–9 before specimen collection; day 0 excluded. A valid window required ≥7 valid daily values. Specimens with fewer valid preceding daily values were excluded only from the corresponding pollutant-specific analysis. High exposure was defined as ≥75th percentile of the pollutant-specific exposure distribution.
	Air-quality data completeness	Across the 1,461 study days, valid daily observations were available for PM₂.₅ on 1,369 days (93.7%), PM₁₀ on 1,431 days (97.9%), NO₂ on 1,404 days (96.1%), SO₂ on 1,388 days (95.0%), CO on 1,146 days (78.4%), and O₃ on 1,320 days (90.3%). Specimens without a valid pollutant-specific exposure-window summary were excluded only from the corresponding pollutant-specific analysis.
	Descriptive reference thresholds	Short-term reference thresholds from the 2021 WHO Global Air Quality Guidelines were used for descriptive context where available.	These thresholds were not used to define the primary high-exposure categories.
Exposure framework	Predefined exposure window	The 1–9-day pre-sampling window was defined before the revised environmental analyses and informed by published incubation-period evidence for common respiratory viral targets.	Exposure windows were anchored to specimen collection date because symptom-onset dates were unavailable. For meteorological variables, a valid exposure-window summary required data from all 9 preceding days. For each pollutant, the exposure summary was calculated as the mean of available daily values during days 1–9 before specimen collection, with the sampling day excluded; a valid pollutant-spe…
Temporal control	Year–month temporal-control sensitivity analyses	Crude exposure associations were compared with year–month temporal-control estimates where the data structure permitted.	These analyses assessed whether crude associations persisted after accounting for shared calendar month and study year.
Interpretation	Exploratory environmental analyses	Environmental analyses were considered exploratory and hypothesis-generating.	Effect size, confidence interval precision, direction consistency, biological plausibility, and FDR-adjusted evidence were prioritised over nominal statistical significance alone.
SARS-CoV-2 restriction	Restricted testing availability	SARS-CoV-2-specific environmental analyses were restricted to the available 2024–2025 testing window.	No uniform four-year SARS-CoV-2 environmental series was inferred.
Air-quality primary framework	Pollutant-specific analyses	Primary air-quality analyses were conducted at the pollutant-specific level rather than using a composite AQI-equivalent metric.	This approach preserved interpretability in pollutant-specific units and avoided reliance on a study-specific composite burden indicator.

## Sheet: Supplement T4 Pathogens_By_Age
Supplementary Table 4. Age-stratified detection frequencies for individual respiratory viral targets.
Viral pathogen	Total n/N (%)	<1 n/N (%)	1–5 n/N (%)	6–17 n/N (%)	18–40 n/N (%)	41–64 n/N (%)	≥65 n/N (%)
E-RV	1,604/21,151 (7.6%)	279/2,884 (9.7%)	460/4,134 (11.1%)	369/4,353 (8.5%)	201/2,732 (7.4%)	153/3,271 (4.7%)	142/3,777 (3.8%)
AdV	827/21,151 (3.9%)	84/2,884 (2.9%)	422/4,134 (10.2%)	214/4,353 (4.9%)	51/2,732 (1.9%)	35/3,271 (1.1%)	21/3,777 (0.6%)
IAV	717/21,151 (3.4%)	48/2,884 (1.7%)	197/4,134 (4.8%)	169/4,353 (3.9%)	105/2,732 (3.8%)	89/3,271 (2.7%)	109/3,777 (2.9%)
SARS-CoV-2	617/11,892 (5.2%)	164/1,580 (10.4%)	60/1,920 (3.1%)	74/2,178 (3.4%)	91/1,616 (5.6%)	106/2,105 (5.0%)	122/2,493 (4.9%)
RSV A/B	547/21,151 (2.6%)	168/2,884 (5.8%)	153/4,134 (3.7%)	85/4,353 (2.0%)	37/2,732 (1.4%)	53/3,271 (1.6%)	51/3,777 (1.4%)
HPIV-3	349/21,151 (1.7%)	98/2,884 (3.4%)	95/4,134 (2.3%)	43/4,353 (1.0%)	33/2,732 (1.2%)	36/3,271 (1.1%)	44/3,777 (1.2%)
HCoV-OC43	318/21,151 (1.5%)	60/2,884 (2.1%)	96/4,134 (2.3%)	53/4,353 (1.2%)	25/2,732 (0.9%)	40/3,271 (1.2%)	44/3,777 (1.2%)
IBV	304/21,151 (1.4%)	25/2,884 (0.9%)	107/4,134 (2.6%)	104/4,353 (2.4%)	49/2,732 (1.8%)	7/3,271 (0.2%)	12/3,777 (0.3%)
HBoV	257/21,151 (1.2%)	24/2,884 (0.8%)	111/4,134 (2.7%)	51/4,353 (1.2%)	19/2,732 (0.7%)	26/3,271 (0.8%)	26/3,777 (0.7%)
HPIV-4	125/21,151 (0.6%)	18/2,884 (0.6%)	45/4,134 (1.1%)	25/4,353 (0.6%)	11/2,732 (0.4%)	11/3,271 (0.3%)	15/3,777 (0.4%)
HCoV-229E	95/21,151 (0.4%)	11/2,884 (0.4%)	19/4,134 (0.5%)	8/4,353 (0.2%)	20/2,732 (0.7%)	24/3,271 (0.7%)	13/3,777 (0.3%)
hMPV	82/21,151 (0.4%)	19/2,884 (0.7%)	27/4,134 (0.7%)	14/4,353 (0.3%)	4/2,732 (0.1%)	6/3,271 (0.2%)	12/3,777 (0.3%)
HCoV-HKU1	64/21,151 (0.3%)	5/2,884 (0.2%)	18/4,134 (0.4%)	17/4,353 (0.4%)	7/2,732 (0.3%)	6/3,271 (0.2%)	11/3,777 (0.3%)
HPIV-1	62/21,151 (0.3%)	22/2,884 (0.8%)	28/4,134 (0.7%)	5/4,353 (0.1%)	3/2,732 (0.1%)	1/3,271 (0.0%)	3/3,777 (0.1%)
HCoV-NL63	62/21,151 (0.3%)	13/2,884 (0.5%)	18/4,134 (0.4%)	9/4,353 (0.2%)	7/2,732 (0.3%)	5/3,271 (0.2%)	10/3,777 (0.3%)
HPeV	37/21,151 (0.2%)	6/2,884 (0.2%)	17/4,134 (0.4%)	6/4,353 (0.1%)	4/2,732 (0.1%)	1/3,271 (0.0%)	3/3,777 (0.1%)
HPIV-2	14/21,151 (0.1%)	2/2,884 (0.1%)	4/4,134 (0.1%)	8/4,353 (0.2%)	0/2,732 (0.0%)	0/3,271 (0.0%)	0/3,777 (0.0%)

## Sheet: Supplement T5_Dual_Co._By_Age
Supplementary Table 5. Age-stratified distribution of exact dual-target co-detection combinations.
Exact dual-pathogen co-detection combination	Total n (%)	<1 n (%)	1–5 n (%)	6–17 n (%)	18–40 n (%)	41–64 n (%)	≥65 n (%)
E-RV + AdV	71 (13.0%)	5 (5.7%)	38 (16.7%)	22 (19.1%)	3 (7.7%)	2 (4.8%)	1 (2.8%)
AdV + IAV	31 (5.7%)	3 (3.4%)	14 (6.1%)	9 (7.8%)	1 (2.6%)	1 (2.4%)	3 (8.3%)
E-RV + HCoV-OC43	29 (5.3%)	9 (10.2%)	11 (4.8%)	2 (1.7%)	2 (5.1%)	3 (7.1%)	2 (5.6%)
E-RV + RSV A/B	27 (4.9%)	9 (10.2%)	11 (4.8%)	3 (2.6%)	1 (2.6%)	3 (7.1%)	0 (0.0%)
E-RV + HPIV-3	25 (4.6%)	6 (6.8%)	9 (3.9%)	2 (1.7%)	3 (7.7%)	1 (2.4%)	4 (11.1%)
AdV + RSV A/B	23 (4.2%)	3 (3.4%)	13 (5.7%)	5 (4.3%)	2 (5.1%)	0 (0.0%)	0 (0.0%)
E-RV + HBoV	19 (3.5%)	5 (5.7%)	7 (3.1%)	0 (0.0%)	0 (0.0%)	4 (9.5%)	3 (8.3%)
E-RV + SARS-CoV-2	19 (3.5%)	7 (8.0%)	2 (0.9%)	8 (7.0%)	0 (0.0%)	2 (4.8%)	0 (0.0%)
IAV + RSV A/B	18 (3.3%)	4 (4.5%)	4 (1.8%)	3 (2.6%)	3 (7.7%)	1 (2.4%)	3 (8.3%)
AdV + HCoV-OC43	17 (3.1%)	6 (6.8%)	8 (3.5%)	2 (1.7%)	0 (0.0%)	0 (0.0%)	1 (2.8%)
E-RV + IAV	16 (2.9%)	0 (0.0%)	5 (2.2%)	6 (5.2%)	1 (2.6%)	1 (2.4%)	3 (8.3%)
AdV + HBoV	15 (2.7%)	1 (1.1%)	10 (4.4%)	2 (1.7%)	1 (2.6%)	1 (2.4%)	0 (0.0%)
AdV + hMPV	15 (2.7%)	3 (3.4%)	11 (4.8%)	1 (0.9%)	0 (0.0%)	0 (0.0%)	0 (0.0%)
IAV + HCoV-OC43	13 (2.4%)	0 (0.0%)	6 (2.6%)	4 (3.5%)	0 (0.0%)	1 (2.4%)	2 (5.6%)
AdV + SARS-CoV-2	10 (1.8%)	2 (2.3%)	1 (0.4%)	2 (1.7%)	1 (2.6%)	3 (7.1%)	1 (2.8%)
E-RV + HPIV-4	10 (1.8%)	1 (1.1%)	6 (2.6%)	2 (1.7%)	1 (2.6%)	0 (0.0%)	0 (0.0%)
AdV + IBV	9 (1.6%)	0 (0.0%)	6 (2.6%)	3 (2.6%)	0 (0.0%)	0 (0.0%)	0 (0.0%)
E-RV + hMPV	9 (1.6%)	2 (2.3%)	3 (1.3%)	3 (2.6%)	0 (0.0%)	0 (0.0%)	1 (2.8%)
IAV + HBoV	9 (1.6%)	0 (0.0%)	4 (1.8%)	1 (0.9%)	2 (5.1%)	2 (4.8%)	0 (0.0%)
AdV + HPIV-3	8 (1.5%)	2 (2.3%)	4 (1.8%)	0 (0.0%)	1 (2.6%)	1 (2.4%)	0 (0.0%)
RSV A/B + HBoV	8 (1.5%)	1 (1.1%)	1 (0.4%)	3 (2.6%)	0 (0.0%)	2 (4.8%)	1 (2.8%)
AdV + HCoV-229E	7 (1.3%)	1 (1.1%)	1 (0.4%)	2 (1.7%)	0 (0.0%)	2 (4.8%)	1 (2.8%)
AdV + HPIV-4	7 (1.3%)	0 (0.0%)	6 (2.6%)	1 (0.9%)	0 (0.0%)	0 (0.0%)	0 (0.0%)
E-RV + IBV	7 (1.3%)	1 (1.1%)	1 (0.4%)	3 (2.6%)	1 (2.6%)	0 (0.0%)	1 (2.8%)
RSV A/B + HCoV-OC43	7 (1.3%)	1 (1.1%)	3 (1.3%)	3 (2.6%)	0 (0.0%)	0 (0.0%)	0 (0.0%)
E-RV + HPeV	6 (1.1%)	1 (1.1%)	2 (0.9%)	3 (2.6%)	0 (0.0%)	0 (0.0%)	0 (0.0%)
E-RV + HCoV-229E	5 (0.9%)	0 (0.0%)	1 (0.4%)	0 (0.0%)	3 (7.7%)	1 (2.4%)	0 (0.0%)
E-RV + HCoV-HKU1	5 (0.9%)	0 (0.0%)	0 (0.0%)	2 (1.7%)	1 (2.6%)	2 (4.8%)	0 (0.0%)
HCoV-OC43 + IBV	5 (0.9%)	0 (0.0%)	1 (0.4%)	3 (2.6%)	1 (2.6%)	0 (0.0%)	0 (0.0%)
IAV + HPIV-3	5 (0.9%)	1 (1.1%)	1 (0.4%)	1 (0.9%)	0 (0.0%)	2 (4.8%)	0 (0.0%)
IBV + HBoV	5 (0.9%)	0 (0.0%)	3 (1.3%)	2 (1.7%)	0 (0.0%)	0 (0.0%)	0 (0.0%)
E-RV + HCoV-NL63	4 (0.7%)	1 (1.1%)	0 (0.0%)	2 (1.7%)	0 (0.0%)	0 (0.0%)	1 (2.8%)
IAV + HCoV-HKU1	4 (0.7%)	0 (0.0%)	0 (0.0%)	2 (1.7%)	2 (5.1%)	0 (0.0%)	0 (0.0%)
RSV A/B + IBV	4 (0.7%)	2 (2.3%)	1 (0.4%)	1 (0.9%)	0 (0.0%)	0 (0.0%)	0 (0.0%)
AdV + HPeV	3 (0.5%)	0 (0.0%)	3 (1.3%)	0 (0.0%)	0 (0.0%)	0 (0.0%)	0 (0.0%)
E-RV + HPIV-1	3 (0.5%)	1 (1.1%)	2 (0.9%)	0 (0.0%)	0 (0.0%)	0 (0.0%)	0 (0.0%)
E-RV + HPIV-2	3 (0.5%)	1 (1.1%)	1 (0.4%)	1 (0.9%)	0 (0.0%)	0 (0.0%)	0 (0.0%)
HBoV + hMPV	3 (0.5%)	0 (0.0%)	3 (1.3%)	0 (0.0%)	0 (0.0%)	0 (0.0%)	0 (0.0%)
HPIV-3 + HPIV-1	3 (0.5%)	0 (0.0%)	3 (1.3%)	0 (0.0%)	0 (0.0%)	0 (0.0%)	0 (0.0%)
IBV + HPIV-4	3 (0.5%)	0 (0.0%)	1 (0.4%)	0 (0.0%)	2 (5.1%)	0 (0.0%)	0 (0.0%)
RSV A/B + HPIV-3	3 (0.5%)	2 (2.3%)	1 (0.4%)	0 (0.0%)	0 (0.0%)	0 (0.0%)	0 (0.0%)
RSV A/B + HPIV-4	3 (0.5%)	0 (0.0%)	3 (1.3%)	0 (0.0%)	0 (0.0%)	0 (0.0%)	0 (0.0%)
SARS-CoV-2 + HPIV-3	3 (0.5%)	1 (1.1%)	0 (0.0%)	0 (0.0%)	1 (2.6%)	0 (0.0%)	1 (2.8%)
AdV + HCoV-HKU1	2 (0.4%)	0 (0.0%)	2 (0.9%)	0 (0.0%)	0 (0.0%)	0 (0.0%)	0 (0.0%)
HBoV + HPeV	2 (0.4%)	0 (0.0%)	1 (0.4%)	1 (0.9%)	0 (0.0%)	0 (0.0%)	0 (0.0%)
HCoV-OC43 + HBoV	2 (0.4%)	0 (0.0%)	1 (0.4%)	1 (0.9%)	0 (0.0%)	0 (0.0%)	0 (0.0%)
HCoV-OC43 + HPIV-4	2 (0.4%)	1 (1.1%)	0 (0.0%)	1 (0.9%)	0 (0.0%)	0 (0.0%)	0 (0.0%)
HPIV-3 + HCoV-OC43	2 (0.4%)	0 (0.0%)	0 (0.0%)	0 (0.0%)	0 (0.0%)	0 (0.0%)	2 (5.6%)
HPIV-3 + IBV	2 (0.4%)	1 (1.1%)	0 (0.0%)	0 (0.0%)	1 (2.6%)	0 (0.0%)	0 (0.0%)
IAV + HPIV-4	2 (0.4%)	0 (0.0%)	1 (0.4%)	0 (0.0%)	1 (2.6%)	0 (0.0%)	0 (0.0%)
IAV + IBV	2 (0.4%)	0 (0.0%)	1 (0.4%)	0 (0.0%)	0 (0.0%)	1 (2.4%)	0 (0.0%)
IBV + HCoV-NL63	2 (0.4%)	0 (0.0%)	1 (0.4%)	0 (0.0%)	1 (2.6%)	0 (0.0%)	0 (0.0%)
RSV A/B + HPeV	2 (0.4%)	0 (0.0%)	2 (0.9%)	0 (0.0%)	0 (0.0%)	0 (0.0%)	0 (0.0%)
RSV A/B + hMPV	2 (0.4%)	2 (2.3%)	0 (0.0%)	0 (0.0%)	0 (0.0%)	0 (0.0%)	0 (0.0%)
SARS-CoV-2 + HCoV-OC43	2 (0.4%)	0 (0.0%)	1 (0.4%)	0 (0.0%)	0 (0.0%)	1 (2.4%)	0 (0.0%)
SARS-CoV-2 + HPIV-4	2 (0.4%)	1 (1.1%)	0 (0.0%)	0 (0.0%)	0 (0.0%)	1 (2.4%)	0 (0.0%)
SARS-CoV-2 + RSV A/B	2 (0.4%)	0 (0.0%)	0 (0.0%)	0 (0.0%)	0 (0.0%)	2 (4.8%)	0 (0.0%)
AdV + HCoV-NL63	1 (0.2%)	0 (0.0%)	0 (0.0%)	0 (0.0%)	0 (0.0%)	1 (2.4%)	0 (0.0%)
HBoV + HCoV-229E	1 (0.2%)	0 (0.0%)	0 (0.0%)	0 (0.0%)	0 (0.0%)	0 (0.0%)	1 (2.8%)
HCoV-229E + HCoV-HKU1	1 (0.2%)	0 (0.0%)	0 (0.0%)	0 (0.0%)	0 (0.0%)	0 (0.0%)	1 (2.8%)
HCoV-OC43 + HCoV-229E	1 (0.2%)	0 (0.0%)	1 (0.4%)	0 (0.0%)	0 (0.0%)	0 (0.0%)	0 (0.0%)
HCoV-OC43 + HCoV-NL63	1 (0.2%)	0 (0.0%)	0 (0.0%)	0 (0.0%)	0 (0.0%)	0 (0.0%)	1 (2.8%)
HCoV-OC43 + HPIV-1	1 (0.2%)	0 (0.0%)	1 (0.4%)	0 (0.0%)	0 (0.0%)	0 (0.0%)	0 (0.0%)
HPIV-3 + HBoV	1 (0.2%)	0 (0.0%)	1 (0.4%)	0 (0.0%)	0 (0.0%)	0 (0.0%)	0 (0.0%)
HPIV-3 + HCoV-229E	1 (0.2%)	0 (0.0%)	0 (0.0%)	0 (0.0%)	1 (2.6%)	0 (0.0%)	0 (0.0%)
HPIV-3 + HPeV	1 (0.2%)	0 (0.0%)	0 (0.0%)	1 (0.9%)	0 (0.0%)	0 (0.0%)	0 (0.0%)
HPIV-4 + HCoV-NL63	1 (0.2%)	0 (0.0%)	0 (0.0%)	0 (0.0%)	1 (2.6%)	0 (0.0%)	0 (0.0%)
HPIV-4 + HPIV-1	1 (0.2%)	0 (0.0%)	0 (0.0%)	1 (0.9%)	0 (0.0%)	0 (0.0%)	0 (0.0%)
IAV + HPIV-1	1 (0.2%)	0 (0.0%)	1 (0.4%)	0 (0.0%)	0 (0.0%)	0 (0.0%)	0 (0.0%)
IAV + HPeV	1 (0.2%)	0 (0.0%)	1 (0.4%)	0 (0.0%)	0 (0.0%)	0 (0.0%)	0 (0.0%)
IBV + HCoV-229E	1 (0.2%)	0 (0.0%)	1 (0.4%)	0 (0.0%)	0 (0.0%)	0 (0.0%)	0 (0.0%)
IBV + HCoV-HKU1	1 (0.2%)	0 (0.0%)	0 (0.0%)	1 (0.9%)	0 (0.0%)	0 (0.0%)	0 (0.0%)
RSV A/B + HCoV-229E	1 (0.2%)	0 (0.0%)	0 (0.0%)	0 (0.0%)	0 (0.0%)	0 (0.0%)	1 (2.8%)
RSV A/B + HCoV-HKU1	1 (0.2%)	0 (0.0%)	1 (0.4%)	0 (0.0%)	0 (0.0%)	0 (0.0%)	0 (0.0%)
RSV A/B + HCoV-NL63	1 (0.2%)	1 (1.1%)	0 (0.0%)	0 (0.0%)	0 (0.0%)	0 (0.0%)	0 (0.0%)
RSV A/B + HPIV-1	1 (0.2%)	0 (0.0%)	0 (0.0%)	0 (0.0%)	0 (0.0%)	1 (2.4%)	0 (0.0%)
SARS-CoV-2 + HCoV-NL63	1 (0.2%)	0 (0.0%)	0 (0.0%)	0 (0.0%)	0 (0.0%)	0 (0.0%)	1 (2.8%)
SARS-CoV-2 + hMPV	1 (0.2%)	0 (0.0%)	0 (0.0%)	0 (0.0%)	1 (2.6%)	0 (0.0%)	0 (0.0%)

## Sheet: Supplement T6 Co._By_Age
Supplementary Table 6. Age-stratified distribution of exact ≥3-target co-detection combinations.
Exact ≥3-pathogen co-detection combination	No. of pathogens	Total n (%)	<1 n (%)	1–5 n (%)	6–17 n (%)	18–40 n (%)	41–64 n (%)	≥65 n (%)
E-RV + AdV + IAV	3	5 (8.9%)	0 (0.0%)	4 (14.8%)	0 (0.0%)	0 (0.0%)	1 (50.0%)	0 (0.0%)
E-RV + HCoV-OC43 + HBoV	3	4 (7.1%)	0 (0.0%)	1 (3.7%)	1 (7.1%)	0 (0.0%)	1 (50.0%)	1 (100.0%)
E-RV + AdV + IBV	3	3 (5.4%)	0 (0.0%)	1 (3.7%)	2 (14.3%)	0 (0.0%)	0 (0.0%)	0 (0.0%)
E-RV + AdV + RSV A/B	3	3 (5.4%)	1 (10.0%)	1 (3.7%)	0 (0.0%)	1 (50.0%)	0 (0.0%)	0 (0.0%)
E-RV + RSV A/B + HBoV	3	3 (5.4%)	0 (0.0%)	2 (7.4%)	1 (7.1%)	0 (0.0%)	0 (0.0%)	0 (0.0%)
AdV + IAV + RSV A/B	3	2 (3.6%)	0 (0.0%)	2 (7.4%)	0 (0.0%)	0 (0.0%)	0 (0.0%)	0 (0.0%)
E-RV + AdV + HBoV	3	2 (3.6%)	1 (10.0%)	0 (0.0%)	1 (7.1%)	0 (0.0%)	0 (0.0%)	0 (0.0%)
AdV + HCoV-OC43 + HCoV-229E	3	1 (1.8%)	0 (0.0%)	1 (3.7%)	0 (0.0%)	0 (0.0%)	0 (0.0%)	0 (0.0%)
AdV + HCoV-OC43 + HCoV-NL63	3	1 (1.8%)	0 (0.0%)	1 (3.7%)	0 (0.0%)	0 (0.0%)	0 (0.0%)	0 (0.0%)
AdV + IAV + HBoV	3	1 (1.8%)	0 (0.0%)	1 (3.7%)	0 (0.0%)	0 (0.0%)	0 (0.0%)	0 (0.0%)
AdV + IAV + HCoV-NL63	3	1 (1.8%)	0 (0.0%)	1 (3.7%)	0 (0.0%)	0 (0.0%)	0 (0.0%)	0 (0.0%)
AdV + IAV + HCoV-OC43	3	1 (1.8%)	0 (0.0%)	1 (3.7%)	0 (0.0%)	0 (0.0%)	0 (0.0%)	0 (0.0%)
AdV + IBV + HBoV	3	1 (1.8%)	0 (0.0%)	0 (0.0%)	1 (7.1%)	0 (0.0%)	0 (0.0%)	0 (0.0%)
AdV + RSV A/B + HCoV-OC43	3	1 (1.8%)	1 (10.0%)	0 (0.0%)	0 (0.0%)	0 (0.0%)	0 (0.0%)	0 (0.0%)
E-RV + AdV + HCoV-NL63	3	1 (1.8%)	0 (0.0%)	0 (0.0%)	1 (7.1%)	0 (0.0%)	0 (0.0%)	0 (0.0%)
E-RV + AdV + HCoV-OC43	3	1 (1.8%)	0 (0.0%)	1 (3.7%)	0 (0.0%)	0 (0.0%)	0 (0.0%)	0 (0.0%)
E-RV + AdV + HCoV-OC43 + HPIV-2	4	1 (1.8%)	0 (0.0%)	1 (3.7%)	0 (0.0%)	0 (0.0%)	0 (0.0%)	0 (0.0%)
E-RV + AdV + HPIV-4	3	1 (1.8%)	0 (0.0%)	0 (0.0%)	1 (7.1%)	0 (0.0%)	0 (0.0%)	0 (0.0%)
E-RV + AdV + HPeV	3	1 (1.8%)	0 (0.0%)	1 (3.7%)	0 (0.0%)	0 (0.0%)	0 (0.0%)	0 (0.0%)
E-RV + AdV + IAV + HBoV	4	1 (1.8%)	0 (0.0%)	0 (0.0%)	1 (7.1%)	0 (0.0%)	0 (0.0%)	0 (0.0%)
E-RV + AdV + IAV + HPIV-4	4	1 (1.8%)	0 (0.0%)	1 (3.7%)	0 (0.0%)	0 (0.0%)	0 (0.0%)	0 (0.0%)
E-RV + AdV + RSV A/B + HCoV-OC43	4	1 (1.8%)	1 (10.0%)	0 (0.0%)	0 (0.0%)	0 (0.0%)	0 (0.0%)	0 (0.0%)
E-RV + AdV + RSV A/B + HCoV-OC43 + HPIV-1	5	1 (1.8%)	0 (0.0%)	0 (0.0%)	1 (7.1%)	0 (0.0%)	0 (0.0%)	0 (0.0%)
E-RV + HBoV + hMPV	3	1 (1.8%)	0 (0.0%)	0 (0.0%)	1 (7.1%)	0 (0.0%)	0 (0.0%)	0 (0.0%)
E-RV + HPIV-4 + HPIV-2	3	1 (1.8%)	0 (0.0%)	1 (3.7%)	0 (0.0%)	0 (0.0%)	0 (0.0%)	0 (0.0%)
E-RV + IAV + HBoV	3	1 (1.8%)	0 (0.0%)	0 (0.0%)	1 (7.1%)	0 (0.0%)	0 (0.0%)	0 (0.0%)
E-RV + IAV + HCoV-OC43	3	1 (1.8%)	0 (0.0%)	0 (0.0%)	0 (0.0%)	1 (50.0%)	0 (0.0%)	0 (0.0%)
E-RV + IAV + HPIV-1	3	1 (1.8%)	0 (0.0%)	1 (3.7%)	0 (0.0%)	0 (0.0%)	0 (0.0%)	0 (0.0%)
E-RV + IAV + RSV A/B	3	1 (1.8%)	0 (0.0%)	0 (0.0%)	1 (7.1%)	0 (0.0%)	0 (0.0%)	0 (0.0%)
E-RV + IBV + HBoV	3	1 (1.8%)	0 (0.0%)	1 (3.7%)	0 (0.0%)	0 (0.0%)	0 (0.0%)	0 (0.0%)
E-RV + RSV A/B + HCoV-229E	3	1 (1.8%)	1 (10.0%)	0 (0.0%)	0 (0.0%)	0 (0.0%)	0 (0.0%)	0 (0.0%)
E-RV + RSV A/B + HCoV-OC43	3	1 (1.8%)	0 (0.0%)	1 (3.7%)	0 (0.0%)	0 (0.0%)	0 (0.0%)	0 (0.0%)
E-RV + RSV A/B + HCoV-OC43 + HBoV	4	1 (1.8%)	0 (0.0%)	0 (0.0%)	1 (7.1%)	0 (0.0%)	0 (0.0%)	0 (0.0%)
E-RV + RSV A/B + HPIV-3	3	1 (1.8%)	1 (10.0%)	0 (0.0%)	0 (0.0%)	0 (0.0%)	0 (0.0%)	0 (0.0%)
E-RV + RSV A/B + hMPV	3	1 (1.8%)	1 (10.0%)	0 (0.0%)	0 (0.0%)	0 (0.0%)	0 (0.0%)	0 (0.0%)
IAV + RSV A/B + HBoV	3	1 (1.8%)	0 (0.0%)	1 (3.7%)	0 (0.0%)	0 (0.0%)	0 (0.0%)	0 (0.0%)
IAV + RSV A/B + HCoV-OC43	3	1 (1.8%)	0 (0.0%)	1 (3.7%)	0 (0.0%)	0 (0.0%)	0 (0.0%)	0 (0.0%)
RSV A/B + HBoV + HCoV-229E	3	1 (1.8%)	1 (10.0%)	0 (0.0%)	0 (0.0%)	0 (0.0%)	0 (0.0%)	0 (0.0%)
RSV A/B + HCoV-OC43 + HBoV	3	1 (1.8%)	0 (0.0%)	1 (3.7%)	0 (0.0%)	0 (0.0%)	0 (0.0%)	0 (0.0%)
RSV A/B + HCoV-OC43 + HPIV-1	3	1 (1.8%)	1 (10.0%)	0 (0.0%)	0 (0.0%)	0 (0.0%)	0 (0.0%)	0 (0.0%)
RSV A/B + HCoV-OC43 + HPeV	3	1 (1.8%)	1 (10.0%)	0 (0.0%)	0 (0.0%)	0 (0.0%)	0 (0.0%)	0 (0.0%)

## Sheet: Supplement T7 SARSCoV2_Sens.
Supplementary Table 7. SARS-CoV-2-specific sensitivity outputs restricted to the 2024–2025 multiplex-panel period.
Section	Stratum	n	% or positivity	Notes
Overall SARS-CoV-2 detections	All SARS-CoV-2-positive specimens	617	2024–2025 testing window only	SARS-CoV-2 was not interpreted as a uniform four-year series.
Pattern	Single-pathogen detections	577	93.5%	Among SARS-CoV-2 detections
	Dual or ≥3-pathogen detections	40	6.5%	Among SARS-CoV-2 detections
Age	<1 year	164	164/1,580 (10.4%)	Highest positivity
	1–5 years	60	60/1,920 (3.1%)	SARS-CoV-2 was evaluated only within the available 2024–2025 testing window; 2022–2023 were not interpreted as part of a uniform four-year SARS-CoV-2 series.
	6–17 years	74	74/2,178 (3.4%)
	18–40 years	91	91/1,616 (5.6%)
	41–64 years	106	106/2,105 (5.0%)
	≥65 years	122	122/2,493 (4.9%)
Season	Autumn	340	340/4,123 (8.2%)	2024–2025 only
	Summer	242	242/2,982 (8.1%)
	Winter	24	24/3,060 (0.8%)
	Spring	11	11/1,727 (0.6%)
Air-quality correlation	PM₂.₅		ρ = -0.50
	O₃		ρ = 0.68

## Sheet: Supplement T8 AirQuality_Lag_M.
Supplementary Table 8. Pollutant-specific 1–9-day pre-sampling exposure-window associations with combined dual+≥3-target positivity.
Pollutant-specific exposure	Primary outcome	Exposure window	High-exposure definition	Crude RR (95% CI)	Crude nominal p value	Crude FDR-adjusted q value	Year–month temporal-control RR (95% CI)	Year–month FDR-adjusted q value	Interpretation
PM₂.₅	Combined dual+≥3-target positivity	1–9 days before sampling; day 0 excluded	≥75th percentile of the PM₂.₅ exposure distribution	1.42 (1.20–1.69)	9.16 × 10⁻⁵	1.39 × 10⁻⁴	1.07 (0.91–1.26)	0.829	Crude positive signal attenuated after temporal control.
PM₁₀			≥75th percentile of the PM₁₀ exposure distribution	1.81 (1.54–2.14)	4.24 × 10⁻¹²	1.24 × 10⁻¹¹	1.13 (1.02–1.26)	0.120	Directionally positive after temporal control but not FDR-robust.
NO₂			≥75th percentile of the NO₂ exposure distribution	1.88 (1.60–2.21)	1.96 × 10⁻¹³	6.85 × 10⁻¹³	0.93 (0.72–1.19)	0.829	Crude positive signal attenuated after temporal control.
SO₂			≥75th percentile of the SO₂ exposure distribution	2.75 (2.34–3.23)	4.25 × 10⁻³³	7.44 × 10⁻³²	0.92 (0.71–1.19)	0.829	Crude positive signal attenuated after temporal control.
CO			≥75th percentile of the CO exposure distribution	1.60 (1.25–2.05)	3.42 × 10⁻⁴	4.60 × 10⁻⁴	1.04 (0.78–1.38)	0.974	Crude positive signal attenuated after temporal control.
O₃			≥75th percentile of the O₃ exposure distribution	0.40 (0.31–0.52)	9.85 × 10⁻¹⁵	3.83 × 10⁻¹⁴	1.00 (0.76–1.31)	0.992	Crude inverse signal attenuated after temporal control.
Notes
RR, relative risk; CI, confidence interval; FDR, false discovery rate.
High-exposure categories were defined using pollutant-specific 75th percentiles across the predefined 1–9-day pre-sampling exposure window.
Year–month temporal-control estimates were obtained within calendar year–month strata. Benjamini–Hochberg FDR adjustment was applied separately within the six pollutant-specific crude comparisons and the six corresponding temporal-control comparisons.
No composite AQI-equivalent metric was used as a primary air-quality exposure in the revised main analysis; findings were interpreted as exploratory.
