# Supplementary material for: Age-stratified respiratory viral detection patterns and exploratory environmental associations in a tertiary-care hospital testing cohort in Istanbul, Türkiye
Source: Front Microbiol. 2026 Jul 16;17:1893118. doi: 10.3389/fmicb.2026.1893118 (PMC13422450; doi:10.3389/fmicb.2026.1893118)
Supplement: Supplementary file 2 [file Table_2.xlsx]

## Sheet: Supplementary Table 9
Supplementary Table 9. Year-, season-, and age-stratified detection frequencies of individual respiratory viral targets.
Year	Season	Age group	Viral target	Total specimens tested	Positive detections, n	Positivity (%)	Notes
2022	Winter	<1	E-RV	143	21	14.69
2022	Winter	<1	AdV	143	11	7.69
2022	Winter	<1	IAV	143	6	4.2
2022	Winter	<1	SARS-CoV-2	NA	NA	NA	Not evaluated in 2022–2023.
2022	Winter	<1	RSV A/B	143	18	12.59
2022	Winter	<1	HPIV-3	143	1	0.7
2022	Winter	<1	HCoV-OC43	143	11	7.69
2022	Winter	<1	IBV	143	1	0.7
2022	Winter	<1	HBoV	143	2	1.4
2022	Winter	<1	HPIV-4	143	0	0
2022	Winter	<1	HCoV-229E	143	0	0
2022	Winter	<1	hMPV	143	1	0.7
2022	Winter	<1	HCoV-HKU1	143	0	0
2022	Winter	<1	HPIV-1	143	1	0.7
2022	Winter	<1	HCoV-NL63	143	0	0
2022	Winter	<1	HPeV	143	1	0.7
2022	Winter	<1	HPIV-2	143	1	0.7
2022	Winter	1–5	E-RV	304	33	10.86
2022	Winter	1–5	AdV	304	85	27.96
2022	Winter	1–5	IAV	304	52	17.11
2022	Winter	1–5	SARS-CoV-2	NA	NA	NA	Not evaluated in 2022–2023.
2022	Winter	1–5	RSV A/B	304	16	5.26
2022	Winter	1–5	HPIV-3	304	3	0.99
2022	Winter	1–5	HCoV-OC43	304	19	6.25
2022	Winter	1–5	IBV	304	5	1.64
2022	Winter	1–5	HBoV	304	13	4.28
2022	Winter	1–5	HPIV-4	304	4	1.32
2022	Winter	1–5	HCoV-229E	304	3	0.99
2022	Winter	1–5	hMPV	304	5	1.64
2022	Winter	1–5	HCoV-HKU1	304	1	0.33
2022	Winter	1–5	HPIV-1	304	0	0
2022	Winter	1–5	HCoV-NL63	304	0	0
2022	Winter	1–5	HPeV	304	6	1.97
2022	Winter	1–5	HPIV-2	304	0	0
2022	Winter	6–17	E-RV	281	32	11.39
2022	Winter	6–17	AdV	281	57	20.28
2022	Winter	6–17	IAV	281	45	16.01
2022	Winter	6–17	SARS-CoV-2	NA	NA	NA	Not evaluated in 2022–2023.
2022	Winter	6–17	RSV A/B	281	8	2.85
2022	Winter	6–17	HPIV-3	281	1	0.36
2022	Winter	6–17	HCoV-OC43	281	9	3.2
2022	Winter	6–17	IBV	281	8	2.85
2022	Winter	6–17	HBoV	281	7	2.49
2022	Winter	6–17	HPIV-4	281	2	0.71
2022	Winter	6–17	HCoV-229E	281	1	0.36
2022	Winter	6–17	hMPV	281	4	1.42
2022	Winter	6–17	HCoV-HKU1	281	0	0
2022	Winter	6–17	HPIV-1	281	0	0
2022	Winter	6–17	HCoV-NL63	281	0	0
2022	Winter	6–17	HPeV	281	0	0
2022	Winter	6–17	HPIV-2	281	1	0.36
2022	Winter	18–40	E-RV	138	8	5.8
2022	Winter	18–40	AdV	138	2	1.45
2022	Winter	18–40	IAV	138	17	12.32
2022	Winter	18–40	SARS-CoV-2	NA	NA	NA	Not evaluated in 2022–2023.
2022	Winter	18–40	RSV A/B	138	4	2.9
2022	Winter	18–40	HPIV-3	138	3	2.17
2022	Winter	18–40	HCoV-OC43	138	3	2.17
2022	Winter	18–40	IBV	138	0	0
2022	Winter	18–40	HBoV	138	1	0.72
2022	Winter	18–40	HPIV-4	138	0	0
2022	Winter	18–40	HCoV-229E	138	2	1.45
2022	Winter	18–40	hMPV	138	1	0.72
2022	Winter	18–40	HCoV-HKU1	138	0	0
2022	Winter	18–40	HPIV-1	138	0	0
2022	Winter	18–40	HCoV-NL63	138	0	0
2022	Winter	18–40	HPeV	138	0	0
2022	Winter	18–40	HPIV-2	138	0	0
2022	Winter	41–64	E-RV	111	4	3.6
2022	Winter	41–64	AdV	111	2	1.8
2022	Winter	41–64	IAV	111	6	5.41
2022	Winter	41–64	SARS-CoV-2	NA	NA	NA	Not evaluated in 2022–2023.
2022	Winter	41–64	RSV A/B	111	3	2.7
2022	Winter	41–64	HPIV-3	111	0	0
2022	Winter	41–64	HCoV-OC43	111	0	0
2022	Winter	41–64	IBV	111	0	0
2022	Winter	41–64	HBoV	111	0	0
2022	Winter	41–64	HPIV-4	111	0	0
2022	Winter	41–64	HCoV-229E	111	0	0
2022	Winter	41–64	hMPV	111	0	0
2022	Winter	41–64	HCoV-HKU1	111	0	0
2022	Winter	41–64	HPIV-1	111	0	0
2022	Winter	41–64	HCoV-NL63	111	0	0
2022	Winter	41–64	HPeV	111	0	0
2022	Winter	41–64	HPIV-2	111	0	0
2022	Winter	≥65	E-RV	133	3	2.26
2022	Winter	≥65	AdV	133	3	2.26
2022	Winter	≥65	IAV	133	10	7.52
2022	Winter	≥65	SARS-CoV-2	NA	NA	NA	Not evaluated in 2022–2023.
2022	Winter	≥65	RSV A/B	133	2	1.5
2022	Winter	≥65	HPIV-3	133	0	0
2022	Winter	≥65	HCoV-OC43	133	2	1.5
2022	Winter	≥65	IBV	133	1	0.75
2022	Winter	≥65	HBoV	133	1	0.75
2022	Winter	≥65	HPIV-4	133	0	0
2022	Winter	≥65	HCoV-229E	133	2	1.5
2022	Winter	≥65	hMPV	133	1	0.75
2022	Winter	≥65	HCoV-HKU1	133	0	0
2022	Winter	≥65	HPIV-1	133	0	0
2022	Winter	≥65	HCoV-NL63	133	0	0
2022	Winter	≥65	HPeV	133	0	0
2022	Winter	≥65	HPIV-2	133	0	0
2022	Spring	<1	E-RV	47	5	10.64
2022	Spring	<1	AdV	47	0	0
2022	Spring	<1	IAV	47	1	2.13
2022	Spring	<1	SARS-CoV-2	NA	NA	NA	Not evaluated in 2022–2023.
2022	Spring	<1	RSV A/B	47	0	0
2022	Spring	<1	HPIV-3	47	1	2.13
2022	Spring	<1	HCoV-OC43	47	2	4.26
2022	Spring	<1	IBV	47	0	0
2022	Spring	<1	HBoV	47	1	2.13
2022	Spring	<1	HPIV-4	47	0	0
2022	Spring	<1	HCoV-229E	47	0	0
2022	Spring	<1	hMPV	47	1	2.13
2022	Spring	<1	HCoV-HKU1	47	0	0
2022	Spring	<1	HPIV-1	47	0	0
2022	Spring	<1	HCoV-NL63	47	0	0
2022	Spring	<1	HPeV	47	0	0
2022	Spring	<1	HPIV-2	47	0	0
2022	Spring	1–5	E-RV	109	9	8.26
2022	Spring	1–5	AdV	109	6	5.5
2022	Spring	1–5	IAV	109	0	0
2022	Spring	1–5	SARS-CoV-2	NA	NA	NA	Not evaluated in 2022–2023.
2022	Spring	1–5	RSV A/B	109	2	1.83
2022	Spring	1–5	HPIV-3	109	0	0
2022	Spring	1–5	HCoV-OC43	109	2	1.83
2022	Spring	1–5	IBV	109	0	0
2022	Spring	1–5	HBoV	109	2	1.83
2022	Spring	1–5	HPIV-4	109	0	0
2022	Spring	1–5	HCoV-229E	109	0	0
2022	Spring	1–5	hMPV	109	1	0.92
2022	Spring	1–5	HCoV-HKU1	109	6	5.5
2022	Spring	1–5	HPIV-1	109	0	0
2022	Spring	1–5	HCoV-NL63	109	1	0.92
2022	Spring	1–5	HPeV	109	0	0
2022	Spring	1–5	HPIV-2	109	0	0
2022	Spring	6–17	E-RV	110	11	10
2022	Spring	6–17	AdV	110	2	1.82
2022	Spring	6–17	IAV	110	0	0
2022	Spring	6–17	SARS-CoV-2	NA	NA	NA	Not evaluated in 2022–2023.
2022	Spring	6–17	RSV A/B	110	0	0
2022	Spring	6–17	HPIV-3	110	0	0
2022	Spring	6–17	HCoV-OC43	110	0	0
2022	Spring	6–17	IBV	110	0	0
2022	Spring	6–17	HBoV	110	0	0
2022	Spring	6–17	HPIV-4	110	0	0
2022	Spring	6–17	HCoV-229E	110	0	0
2022	Spring	6–17	hMPV	110	0	0
2022	Spring	6–17	HCoV-HKU1	110	2	1.82
2022	Spring	6–17	HPIV-1	110	0	0
2022	Spring	6–17	HCoV-NL63	110	0	0
2022	Spring	6–17	HPeV	110	0	0
2022	Spring	6–17	HPIV-2	110	0	0
2022	Spring	18–40	E-RV	55	3	5.45
2022	Spring	18–40	AdV	55	0	0
2022	Spring	18–40	IAV	55	1	1.82
2022	Spring	18–40	SARS-CoV-2	NA	NA	NA	Not evaluated in 2022–2023.
2022	Spring	18–40	RSV A/B	55	0	0
2022	Spring	18–40	HPIV-3	55	0	0
2022	Spring	18–40	HCoV-OC43	55	0	0
2022	Spring	18–40	IBV	55	0	0
2022	Spring	18–40	HBoV	55	0	0
2022	Spring	18–40	HPIV-4	55	0	0
2022	Spring	18–40	HCoV-229E	55	0	0
2022	Spring	18–40	hMPV	55	0	0
2022	Spring	18–40	HCoV-HKU1	55	0	0
2022	Spring	18–40	HPIV-1	55	0	0
2022	Spring	18–40	HCoV-NL63	55	0	0
2022	Spring	18–40	HPeV	55	0	0
2022	Spring	18–40	HPIV-2	55	0	0
2022	Spring	41–64	E-RV	68	2	2.94
2022	Spring	41–64	AdV	68	0	0
2022	Spring	41–64	IAV	68	0	0
2022	Spring	41–64	SARS-CoV-2	NA	NA	NA	Not evaluated in 2022–2023.
2022	Spring	41–64	RSV A/B	68	0	0
2022	Spring	41–64	HPIV-3	68	0	0
2022	Spring	41–64	HCoV-OC43	68	0	0
2022	Spring	41–64	IBV	68	0	0
2022	Spring	41–64	HBoV	68	0	0
2022	Spring	41–64	HPIV-4	68	0	0
2022	Spring	41–64	HCoV-229E	68	0	0
2022	Spring	41–64	hMPV	68	0	0
2022	Spring	41–64	HCoV-HKU1	68	2	2.94
2022	Spring	41–64	HPIV-1	68	0	0
2022	Spring	41–64	HCoV-NL63	68	0	0
2022	Spring	41–64	HPeV	68	0	0
2022	Spring	41–64	HPIV-2	68	0	0
2022	Spring	≥65	E-RV	32	2	6.25
2022	Spring	≥65	AdV	32	0	0
2022	Spring	≥65	IAV	32	0	0
2022	Spring	≥65	SARS-CoV-2	NA	NA	NA	Not evaluated in 2022–2023.
2022	Spring	≥65	RSV A/B	32	0	0
2022	Spring	≥65	HPIV-3	32	0	0
2022	Spring	≥65	HCoV-OC43	32	0	0
2022	Spring	≥65	IBV	32	0	0
2022	Spring	≥65	HBoV	32	0	0
2022	Spring	≥65	HPIV-4	32	0	0
2022	Spring	≥65	HCoV-229E	32	0	0
2022	Spring	≥65	hMPV	32	1	3.12
2022	Spring	≥65	HCoV-HKU1	32	0	0
2022	Spring	≥65	HPIV-1	32	0	0
2022	Spring	≥65	HCoV-NL63	32	0	0
2022	Spring	≥65	HPeV	32	0	0
2022	Spring	≥65	HPIV-2	32	0	0
2022	Summer	<1	E-RV	53	3	5.66
2022	Summer	<1	AdV	53	0	0
2022	Summer	<1	IAV	53	0	0
2022	Summer	<1	SARS-CoV-2	NA	NA	NA	Not evaluated in 2022–2023.
2022	Summer	<1	RSV A/B	53	0	0
2022	Summer	<1	HPIV-3	53	4	7.55
2022	Summer	<1	HCoV-OC43	53	1	1.89
2022	Summer	<1	IBV	53	0	0
2022	Summer	<1	HBoV	53	1	1.89
2022	Summer	<1	HPIV-4	53	0	0
2022	Summer	<1	HCoV-229E	53	0	0
2022	Summer	<1	hMPV	53	0	0
2022	Summer	<1	HCoV-HKU1	53	0	0
2022	Summer	<1	HPIV-1	53	0	0
2022	Summer	<1	HCoV-NL63	53	0	0
2022	Summer	<1	HPeV	53	0	0
2022	Summer	<1	HPIV-2	53	0	0
2022	Summer	1–5	E-RV	140	4	2.86
2022	Summer	1–5	AdV	140	9	6.43
2022	Summer	1–5	IAV	140	0	0
2022	Summer	1–5	SARS-CoV-2	NA	NA	NA	Not evaluated in 2022–2023.
2022	Summer	1–5	RSV A/B	140	2	1.43
2022	Summer	1–5	HPIV-3	140	11	7.86
2022	Summer	1–5	HCoV-OC43	140	2	1.43
2022	Summer	1–5	IBV	140	0	0
2022	Summer	1–5	HBoV	140	2	1.43
2022	Summer	1–5	HPIV-4	140	0	0
2022	Summer	1–5	HCoV-229E	140	0	0
2022	Summer	1–5	hMPV	140	0	0
2022	Summer	1–5	HCoV-HKU1	140	0	0
2022	Summer	1–5	HPIV-1	140	5	3.57
2022	Summer	1–5	HCoV-NL63	140	1	0.71
2022	Summer	1–5	HPeV	140	1	0.71
2022	Summer	1–5	HPIV-2	140	1	0.71
2022	Summer	6–17	E-RV	96	3	3.12
2022	Summer	6–17	AdV	96	1	1.04
2022	Summer	6–17	IAV	96	0	0
2022	Summer	6–17	SARS-CoV-2	NA	NA	NA	Not evaluated in 2022–2023.
2022	Summer	6–17	RSV A/B	96	2	2.08
2022	Summer	6–17	HPIV-3	96	6	6.25
2022	Summer	6–17	HCoV-OC43	96	0	0
2022	Summer	6–17	IBV	96	0	0
2022	Summer	6–17	HBoV	96	3	3.12
2022	Summer	6–17	HPIV-4	96	0	0
2022	Summer	6–17	HCoV-229E	96	0	0
2022	Summer	6–17	hMPV	96	0	0
2022	Summer	6–17	HCoV-HKU1	96	0	0
2022	Summer	6–17	HPIV-1	96	0	0
2022	Summer	6–17	HCoV-NL63	96	0	0
2022	Summer	6–17	HPeV	96	1	1.04
2022	Summer	6–17	HPIV-2	96	0	0
2022	Summer	18–40	E-RV	44	0	0
2022	Summer	18–40	AdV	44	0	0
2022	Summer	18–40	IAV	44	0	0
2022	Summer	18–40	SARS-CoV-2	NA	NA	NA	Not evaluated in 2022–2023.
2022	Summer	18–40	RSV A/B	44	1	2.27
2022	Summer	18–40	HPIV-3	44	0	0
2022	Summer	18–40	HCoV-OC43	44	1	2.27
2022	Summer	18–40	IBV	44	0	0
2022	Summer	18–40	HBoV	44	0	0
2022	Summer	18–40	HPIV-4	44	0	0
2022	Summer	18–40	HCoV-229E	44	0	0
2022	Summer	18–40	hMPV	44	0	0
2022	Summer	18–40	HCoV-HKU1	44	0	0
2022	Summer	18–40	HPIV-1	44	0	0
2022	Summer	18–40	HCoV-NL63	44	0	0
2022	Summer	18–40	HPeV	44	2	4.55
2022	Summer	18–40	HPIV-2	44	0	0
2022	Summer	41–64	E-RV	49	2	4.08
2022	Summer	41–64	AdV	49	1	2.04
2022	Summer	41–64	IAV	49	0	0
2022	Summer	41–64	SARS-CoV-2	NA	NA	NA	Not evaluated in 2022–2023.
2022	Summer	41–64	RSV A/B	49	3	6.12
2022	Summer	41–64	HPIV-3	49	1	2.04
2022	Summer	41–64	HCoV-OC43	49	1	2.04
2022	Summer	41–64	IBV	49	0	0
2022	Summer	41–64	HBoV	49	0	0
2022	Summer	41–64	HPIV-4	49	0	0
2022	Summer	41–64	HCoV-229E	49	0	0
2022	Summer	41–64	hMPV	49	0	0
2022	Summer	41–64	HCoV-HKU1	49	0	0
2022	Summer	41–64	HPIV-1	49	0	0
2022	Summer	41–64	HCoV-NL63	49	0	0
2022	Summer	41–64	HPeV	49	1	2.04
2022	Summer	41–64	HPIV-2	49	0	0
2022	Summer	≥65	E-RV	30	1	3.33
2022	Summer	≥65	AdV	30	0	0
2022	Summer	≥65	IAV	30	0	0
2022	Summer	≥65	SARS-CoV-2	NA	NA	NA	Not evaluated in 2022–2023.
2022	Summer	≥65	RSV A/B	30	1	3.33
2022	Summer	≥65	HPIV-3	30	0	0
2022	Summer	≥65	HCoV-OC43	30	0	0
2022	Summer	≥65	IBV	30	0	0
2022	Summer	≥65	HBoV	30	0	0
2022	Summer	≥65	HPIV-4	30	0	0
2022	Summer	≥65	HCoV-229E	30	0	0
2022	Summer	≥65	hMPV	30	0	0
2022	Summer	≥65	HCoV-HKU1	30	1	3.33
2022	Summer	≥65	HPIV-1	30	0	0
2022	Summer	≥65	HCoV-NL63	30	1	3.33
2022	Summer	≥65	HPeV	30	2	6.67
2022	Summer	≥65	HPIV-2	30	0	0
2022	Autumn	<1	E-RV	109	29	26.61
2022	Autumn	<1	AdV	109	4	3.67
2022	Autumn	<1	IAV	109	0	0
2022	Autumn	<1	SARS-CoV-2	NA	NA	NA	Not evaluated in 2022–2023.
2022	Autumn	<1	RSV A/B	109	7	6.42
2022	Autumn	<1	HPIV-3	109	4	3.67
2022	Autumn	<1	HCoV-OC43	109	5	4.59
2022	Autumn	<1	IBV	109	0	0
2022	Autumn	<1	HBoV	109	0	0
2022	Autumn	<1	HPIV-4	109	1	0.92
2022	Autumn	<1	HCoV-229E	109	0	0
2022	Autumn	<1	hMPV	109	0	0
2022	Autumn	<1	HCoV-HKU1	109	0	0
2022	Autumn	<1	HPIV-1	109	8	7.34
2022	Autumn	<1	HCoV-NL63	109	0	0
2022	Autumn	<1	HPeV	109	3	2.75
2022	Autumn	<1	HPIV-2	109	0	0
2022	Autumn	1–5	E-RV	226	50	22.12
2022	Autumn	1–5	AdV	226	43	19.03
2022	Autumn	1–5	IAV	226	10	4.42
2022	Autumn	1–5	SARS-CoV-2	NA	NA	NA	Not evaluated in 2022–2023.
2022	Autumn	1–5	RSV A/B	226	17	7.52
2022	Autumn	1–5	HPIV-3	226	6	2.65
2022	Autumn	1–5	HCoV-OC43	226	11	4.87
2022	Autumn	1–5	IBV	226	1	0.44
2022	Autumn	1–5	HBoV	226	5	2.21
2022	Autumn	1–5	HPIV-4	226	2	0.88
2022	Autumn	1–5	HCoV-229E	226	0	0
2022	Autumn	1–5	hMPV	226	1	0.44
2022	Autumn	1–5	HCoV-HKU1	226	0	0
2022	Autumn	1–5	HPIV-1	226	10	4.42
2022	Autumn	1–5	HCoV-NL63	226	0	0
2022	Autumn	1–5	HPeV	226	4	1.77
2022	Autumn	1–5	HPIV-2	226	1	0.44
2022	Autumn	6–17	E-RV	228	40	17.54
2022	Autumn	6–17	AdV	228	9	3.95
2022	Autumn	6–17	IAV	228	17	7.46
2022	Autumn	6–17	SARS-CoV-2	NA	NA	NA	Not evaluated in 2022–2023.
2022	Autumn	6–17	RSV A/B	228	7	3.07
2022	Autumn	6–17	HPIV-3	228	3	1.32
2022	Autumn	6–17	HCoV-OC43	228	4	1.75
2022	Autumn	6–17	IBV	228	0	0
2022	Autumn	6–17	HBoV	228	4	1.75
2022	Autumn	6–17	HPIV-4	228	2	0.88
2022	Autumn	6–17	HCoV-229E	228	0	0
2022	Autumn	6–17	hMPV	228	0	0
2022	Autumn	6–17	HCoV-HKU1	228	2	0.88
2022	Autumn	6–17	HPIV-1	228	3	1.32
2022	Autumn	6–17	HCoV-NL63	228	1	0.44
2022	Autumn	6–17	HPeV	228	4	1.75
2022	Autumn	6–17	HPIV-2	228	2	0.88
2022	Autumn	18–40	E-RV	78	11	14.1
2022	Autumn	18–40	AdV	78	0	0
2022	Autumn	18–40	IAV	78	8	10.26
2022	Autumn	18–40	SARS-CoV-2	NA	NA	NA	Not evaluated in 2022–2023.
2022	Autumn	18–40	RSV A/B	78	0	0
2022	Autumn	18–40	HPIV-3	78	2	2.56
2022	Autumn	18–40	HCoV-OC43	78	2	2.56
2022	Autumn	18–40	IBV	78	0	0
2022	Autumn	18–40	HBoV	78	0	0
2022	Autumn	18–40	HPIV-4	78	0	0
2022	Autumn	18–40	HCoV-229E	78	0	0
2022	Autumn	18–40	hMPV	78	0	0
2022	Autumn	18–40	HCoV-HKU1	78	3	3.85
2022	Autumn	18–40	HPIV-1	78	0	0
2022	Autumn	18–40	HCoV-NL63	78	0	0
2022	Autumn	18–40	HPeV	78	1	1.28
2022	Autumn	18–40	HPIV-2	78	0	0
2022	Autumn	41–64	E-RV	82	8	9.76
2022	Autumn	41–64	AdV	82	0	0
2022	Autumn	41–64	IAV	82	3	3.66
2022	Autumn	41–64	SARS-CoV-2	NA	NA	NA	Not evaluated in 2022–2023.
2022	Autumn	41–64	RSV A/B	82	3	3.66
2022	Autumn	41–64	HPIV-3	82	2	2.44
2022	Autumn	41–64	HCoV-OC43	82	2	2.44
2022	Autumn	41–64	IBV	82	0	0
2022	Autumn	41–64	HBoV	82	1	1.22
2022	Autumn	41–64	HPIV-4	82	0	0
2022	Autumn	41–64	HCoV-229E	82	0	0
2022	Autumn	41–64	hMPV	82	1	1.22
2022	Autumn	41–64	HCoV-HKU1	82	0	0
2022	Autumn	41–64	HPIV-1	82	0	0
2022	Autumn	41–64	HCoV-NL63	82	0	0
2022	Autumn	41–64	HPeV	82	0	0
2022	Autumn	41–64	HPIV-2	82	0	0
2022	Autumn	≥65	E-RV	60	1	1.67
2022	Autumn	≥65	AdV	60	0	0
2022	Autumn	≥65	IAV	60	2	3.33
2022	Autumn	≥65	SARS-CoV-2	NA	NA	NA	Not evaluated in 2022–2023.
2022	Autumn	≥65	RSV A/B	60	2	3.33
2022	Autumn	≥65	HPIV-3	60	0	0
2022	Autumn	≥65	HCoV-OC43	60	1	1.67
2022	Autumn	≥65	IBV	60	1	1.67
2022	Autumn	≥65	HBoV	60	1	1.67
2022	Autumn	≥65	HPIV-4	60	0	0
2022	Autumn	≥65	HCoV-229E	60	0	0
2022	Autumn	≥65	hMPV	60	0	0
2022	Autumn	≥65	HCoV-HKU1	60	1	1.67
2022	Autumn	≥65	HPIV-1	60	0	0
2022	Autumn	≥65	HCoV-NL63	60	0	0
2022	Autumn	≥65	HPeV	60	1	1.67
2022	Autumn	≥65	HPIV-2	60	0	0
2023	Winter	<1	E-RV	306	32	10.46
2023	Winter	<1	AdV	306	27	8.82
2023	Winter	<1	IAV	306	20	6.54
2023	Winter	<1	SARS-CoV-2	NA	NA	NA	Not evaluated in 2022–2023.
2023	Winter	<1	RSV A/B	306	68	22.22
2023	Winter	<1	HPIV-3	306	1	0.33
2023	Winter	<1	HCoV-OC43	306	7	2.29
2023	Winter	<1	IBV	306	10	3.27
2023	Winter	<1	HBoV	306	8	2.61
2023	Winter	<1	HPIV-4	306	0	0
2023	Winter	<1	HCoV-229E	306	3	0.98
2023	Winter	<1	hMPV	306	7	2.29
2023	Winter	<1	HCoV-HKU1	306	1	0.33
2023	Winter	<1	HPIV-1	306	0	0
2023	Winter	<1	HCoV-NL63	306	2	0.65
2023	Winter	<1	HPeV	306	1	0.33
2023	Winter	<1	HPIV-2	306	0	0
2023	Winter	1–5	E-RV	613	90	14.68
2023	Winter	1–5	AdV	613	151	24.63
2023	Winter	1–5	IAV	613	83	13.54
2023	Winter	1–5	SARS-CoV-2	NA	NA	NA	Not evaluated in 2022–2023.
2023	Winter	1–5	RSV A/B	613	51	8.32
2023	Winter	1–5	HPIV-3	613	5	0.82
2023	Winter	1–5	HCoV-OC43	613	26	4.24
2023	Winter	1–5	IBV	613	32	5.22
2023	Winter	1–5	HBoV	613	32	5.22
2023	Winter	1–5	HPIV-4	613	10	1.63
2023	Winter	1–5	HCoV-229E	613	5	0.82
2023	Winter	1–5	hMPV	613	11	1.79
2023	Winter	1–5	HCoV-HKU1	613	2	0.33
2023	Winter	1–5	HPIV-1	613	1	0.16
2023	Winter	1–5	HCoV-NL63	613	3	0.49
2023	Winter	1–5	HPeV	613	5	0.82
2023	Winter	1–5	HPIV-2	613	2	0.33
2023	Winter	6–17	E-RV	567	60	10.58
2023	Winter	6–17	AdV	567	77	13.58
2023	Winter	6–17	IAV	567	41	7.23
2023	Winter	6–17	SARS-CoV-2	NA	NA	NA	Not evaluated in 2022–2023.
2023	Winter	6–17	RSV A/B	567	33	5.82
2023	Winter	6–17	HPIV-3	567	2	0.35
2023	Winter	6–17	HCoV-OC43	567	15	2.65
2023	Winter	6–17	IBV	567	24	4.23
2023	Winter	6–17	HBoV	567	18	3.17
2023	Winter	6–17	HPIV-4	567	5	0.88
2023	Winter	6–17	HCoV-229E	567	1	0.18
2023	Winter	6–17	hMPV	567	3	0.53
2023	Winter	6–17	HCoV-HKU1	567	3	0.53
2023	Winter	6–17	HPIV-1	567	2	0.35
2023	Winter	6–17	HCoV-NL63	567	4	0.71
2023	Winter	6–17	HPeV	567	0	0
2023	Winter	6–17	HPIV-2	567	1	0.18
2023	Winter	18–40	E-RV	295	21	7.12
2023	Winter	18–40	AdV	295	7	2.37
2023	Winter	18–40	IAV	295	33	11.19
2023	Winter	18–40	SARS-CoV-2	NA	NA	NA	Not evaluated in 2022–2023.
2023	Winter	18–40	RSV A/B	295	16	5.42
2023	Winter	18–40	HPIV-3	295	1	0.34
2023	Winter	18–40	HCoV-OC43	295	5	1.69
2023	Winter	18–40	IBV	295	7	2.37
2023	Winter	18–40	HBoV	295	6	2.03
2023	Winter	18–40	HPIV-4	295	2	0.68
2023	Winter	18–40	HCoV-229E	295	4	1.36
2023	Winter	18–40	hMPV	295	0	0
2023	Winter	18–40	HCoV-HKU1	295	1	0.34
2023	Winter	18–40	HPIV-1	295	0	0
2023	Winter	18–40	HCoV-NL63	295	2	0.68
2023	Winter	18–40	HPeV	295	0	0
2023	Winter	18–40	HPIV-2	295	0	0
2023	Winter	41–64	E-RV	302	14	4.64
2023	Winter	41–64	AdV	302	7	2.32
2023	Winter	41–64	IAV	302	38	12.58
2023	Winter	41–64	SARS-CoV-2	NA	NA	NA	Not evaluated in 2022–2023.
2023	Winter	41–64	RSV A/B	302	18	5.96
2023	Winter	41–64	HPIV-3	302	1	0.33
2023	Winter	41–64	HCoV-OC43	302	3	0.99
2023	Winter	41–64	IBV	302	1	0.33
2023	Winter	41–64	HBoV	302	8	2.65
2023	Winter	41–64	HPIV-4	302	0	0
2023	Winter	41–64	HCoV-229E	302	4	1.32
2023	Winter	41–64	hMPV	302	2	0.66
2023	Winter	41–64	HCoV-HKU1	302	3	0.99
2023	Winter	41–64	HPIV-1	302	0	0
2023	Winter	41–64	HCoV-NL63	302	1	0.33
2023	Winter	41–64	HPeV	302	0	0
2023	Winter	41–64	HPIV-2	302	0	0
2023	Winter	≥65	E-RV	388	20	5.15
2023	Winter	≥65	AdV	388	7	1.8
2023	Winter	≥65	IAV	388	27	6.96
2023	Winter	≥65	SARS-CoV-2	NA	NA	NA	Not evaluated in 2022–2023.
2023	Winter	≥65	RSV A/B	388	21	5.41
2023	Winter	≥65	HPIV-3	388	0	0
2023	Winter	≥65	HCoV-OC43	388	3	0.77
2023	Winter	≥65	IBV	388	4	1.03
2023	Winter	≥65	HBoV	388	7	1.8
2023	Winter	≥65	HPIV-4	388	1	0.26
2023	Winter	≥65	HCoV-229E	388	3	0.77
2023	Winter	≥65	hMPV	388	3	0.77
2023	Winter	≥65	HCoV-HKU1	388	3	0.77
2023	Winter	≥65	HPIV-1	388	0	0
2023	Winter	≥65	HCoV-NL63	388	1	0.26
2023	Winter	≥65	HPeV	388	0	0
2023	Winter	≥65	HPIV-2	388	0	0
2023	Spring	<1	E-RV	226	20	8.85
2023	Spring	<1	AdV	226	4	1.77
2023	Spring	<1	IAV	226	4	1.77
2023	Spring	<1	SARS-CoV-2	NA	NA	NA	Not evaluated in 2022–2023.
2023	Spring	<1	RSV A/B	226	2	0.88
2023	Spring	<1	HPIV-3	226	3	1.33
2023	Spring	<1	HCoV-OC43	226	4	1.77
2023	Spring	<1	IBV	226	3	1.33
2023	Spring	<1	HBoV	226	2	0.88
2023	Spring	<1	HPIV-4	226	1	0.44
2023	Spring	<1	HCoV-229E	226	0	0
2023	Spring	<1	hMPV	226	4	1.77
2023	Spring	<1	HCoV-HKU1	226	0	0
2023	Spring	<1	HPIV-1	226	1	0.44
2023	Spring	<1	HCoV-NL63	226	3	1.33
2023	Spring	<1	HPeV	226	0	0
2023	Spring	<1	HPIV-2	226	0	0
2023	Spring	1–5	E-RV	327	40	12.23
2023	Spring	1–5	AdV	327	17	5.2
2023	Spring	1–5	IAV	327	3	0.92
2023	Spring	1–5	SARS-CoV-2	NA	NA	NA	Not evaluated in 2022–2023.
2023	Spring	1–5	RSV A/B	327	5	1.53
2023	Spring	1–5	HPIV-3	327	4	1.22
2023	Spring	1–5	HCoV-OC43	327	4	1.22
2023	Spring	1–5	IBV	327	43	13.15
2023	Spring	1–5	HBoV	327	13	3.98
2023	Spring	1–5	HPIV-4	327	3	0.92
2023	Spring	1–5	HCoV-229E	327	4	1.22
2023	Spring	1–5	hMPV	327	2	0.61
2023	Spring	1–5	HCoV-HKU1	327	2	0.61
2023	Spring	1–5	HPIV-1	327	0	0
2023	Spring	1–5	HCoV-NL63	327	6	1.83
2023	Spring	1–5	HPeV	327	0	0
2023	Spring	1–5	HPIV-2	327	0	0
2023	Spring	6–17	E-RV	389	39	10.03
2023	Spring	6–17	AdV	389	10	2.57
2023	Spring	6–17	IAV	389	5	1.29
2023	Spring	6–17	SARS-CoV-2	NA	NA	NA	Not evaluated in 2022–2023.
2023	Spring	6–17	RSV A/B	389	4	1.03
2023	Spring	6–17	HPIV-3	389	2	0.51
2023	Spring	6–17	HCoV-OC43	389	5	1.29
2023	Spring	6–17	IBV	389	42	10.8
2023	Spring	6–17	HBoV	389	6	1.54
2023	Spring	6–17	HPIV-4	389	2	0.51
2023	Spring	6–17	HCoV-229E	389	0	0
2023	Spring	6–17	hMPV	389	1	0.26
2023	Spring	6–17	HCoV-HKU1	389	1	0.26
2023	Spring	6–17	HPIV-1	389	0	0
2023	Spring	6–17	HCoV-NL63	389	3	0.77
2023	Spring	6–17	HPeV	389	0	0
2023	Spring	6–17	HPIV-2	389	1	0.26
2023	Spring	18–40	E-RV	220	21	9.55
2023	Spring	18–40	AdV	220	8	3.64
2023	Spring	18–40	IAV	220	4	1.82
2023	Spring	18–40	SARS-CoV-2	NA	NA	NA	Not evaluated in 2022–2023.
2023	Spring	18–40	RSV A/B	220	4	1.82
2023	Spring	18–40	HPIV-3	220	1	0.45
2023	Spring	18–40	HCoV-OC43	220	2	0.91
2023	Spring	18–40	IBV	220	14	6.36
2023	Spring	18–40	HBoV	220	2	0.91
2023	Spring	18–40	HPIV-4	220	0	0
2023	Spring	18–40	HCoV-229E	220	5	2.27
2023	Spring	18–40	hMPV	220	0	0
2023	Spring	18–40	HCoV-HKU1	220	1	0.45
2023	Spring	18–40	HPIV-1	220	0	0
2023	Spring	18–40	HCoV-NL63	220	0	0
2023	Spring	18–40	HPeV	220	0	0
2023	Spring	18–40	HPIV-2	220	0	0
2023	Spring	41–64	E-RV	212	12	5.66
2023	Spring	41–64	AdV	212	3	1.42
2023	Spring	41–64	IAV	212	1	0.47
2023	Spring	41–64	SARS-CoV-2	NA	NA	NA	Not evaluated in 2022–2023.
2023	Spring	41–64	RSV A/B	212	3	1.42
2023	Spring	41–64	HPIV-3	212	0	0
2023	Spring	41–64	HCoV-OC43	212	1	0.47
2023	Spring	41–64	IBV	212	2	0.94
2023	Spring	41–64	HBoV	212	5	2.36
2023	Spring	41–64	HPIV-4	212	0	0
2023	Spring	41–64	HCoV-229E	212	8	3.77
2023	Spring	41–64	hMPV	212	1	0.47
2023	Spring	41–64	HCoV-HKU1	212	0	0
2023	Spring	41–64	HPIV-1	212	0	0
2023	Spring	41–64	HCoV-NL63	212	2	0.94
2023	Spring	41–64	HPeV	212	0	0
2023	Spring	41–64	HPIV-2	212	0	0
2023	Spring	≥65	E-RV	242	11	4.55
2023	Spring	≥65	AdV	242	0	0
2023	Spring	≥65	IAV	242	4	1.65
2023	Spring	≥65	SARS-CoV-2	NA	NA	NA	Not evaluated in 2022–2023.
2023	Spring	≥65	RSV A/B	242	5	2.07
2023	Spring	≥65	HPIV-3	242	0	0
2023	Spring	≥65	HCoV-OC43	242	2	0.83
2023	Spring	≥65	IBV	242	3	1.24
2023	Spring	≥65	HBoV	242	2	0.83
2023	Spring	≥65	HPIV-4	242	2	0.83
2023	Spring	≥65	HCoV-229E	242	3	1.24
2023	Spring	≥65	hMPV	242	0	0
2023	Spring	≥65	HCoV-HKU1	242	0	0
2023	Spring	≥65	HPIV-1	242	0	0
2023	Spring	≥65	HCoV-NL63	242	1	0.41
2023	Spring	≥65	HPeV	242	0	0
2023	Spring	≥65	HPIV-2	242	0	0
2023	Summer	<1	E-RV	187	6	3.21
2023	Summer	<1	AdV	187	2	1.07
2023	Summer	<1	IAV	187	0	0
2023	Summer	<1	SARS-CoV-2	NA	NA	NA	Not evaluated in 2022–2023.
2023	Summer	<1	RSV A/B	187	2	1.07
2023	Summer	<1	HPIV-3	187	9	4.81
2023	Summer	<1	HCoV-OC43	187	2	1.07
2023	Summer	<1	IBV	187	0	0
2023	Summer	<1	HBoV	187	1	0.53
2023	Summer	<1	HPIV-4	187	2	1.07
2023	Summer	<1	HCoV-229E	187	0	0
2023	Summer	<1	hMPV	187	0	0
2023	Summer	<1	HCoV-HKU1	187	0	0
2023	Summer	<1	HPIV-1	187	0	0
2023	Summer	<1	HCoV-NL63	187	0	0
2023	Summer	<1	HPeV	187	1	0.53
2023	Summer	<1	HPIV-2	187	0	0
2023	Summer	1–5	E-RV	214	21	9.81
2023	Summer	1–5	AdV	214	8	3.74
2023	Summer	1–5	IAV	214	0	0
2023	Summer	1–5	SARS-CoV-2	NA	NA	NA	Not evaluated in 2022–2023.
2023	Summer	1–5	RSV A/B	214	7	3.27
2023	Summer	1–5	HPIV-3	214	6	2.8
2023	Summer	1–5	HCoV-OC43	214	2	0.93
2023	Summer	1–5	IBV	214	1	0.47
2023	Summer	1–5	HBoV	214	5	2.34
2023	Summer	1–5	HPIV-4	214	4	1.87
2023	Summer	1–5	HCoV-229E	214	0	0
2023	Summer	1–5	hMPV	214	0	0
2023	Summer	1–5	HCoV-HKU1	214	0	0
2023	Summer	1–5	HPIV-1	214	0	0
2023	Summer	1–5	HCoV-NL63	214	1	0.47
2023	Summer	1–5	HPeV	214	0	0
2023	Summer	1–5	HPIV-2	214	0	0
2023	Summer	6–17	E-RV	229	12	5.24
2023	Summer	6–17	AdV	229	3	1.31
2023	Summer	6–17	IAV	229	0	0
2023	Summer	6–17	SARS-CoV-2	NA	NA	NA	Not evaluated in 2022–2023.
2023	Summer	6–17	RSV A/B	229	4	1.75
2023	Summer	6–17	HPIV-3	229	2	0.87
2023	Summer	6–17	HCoV-OC43	229	0	0
2023	Summer	6–17	IBV	229	1	0.44
2023	Summer	6–17	HBoV	229	3	1.31
2023	Summer	6–17	HPIV-4	229	1	0.44
2023	Summer	6–17	HCoV-229E	229	1	0.44
2023	Summer	6–17	hMPV	229	1	0.44
2023	Summer	6–17	HCoV-HKU1	229	1	0.44
2023	Summer	6–17	HPIV-1	229	0	0
2023	Summer	6–17	HCoV-NL63	229	0	0
2023	Summer	6–17	HPeV	229	0	0
2023	Summer	6–17	HPIV-2	229	0	0
2023	Summer	18–40	E-RV	132	9	6.82
2023	Summer	18–40	AdV	132	2	1.52
2023	Summer	18–40	IAV	132	0	0
2023	Summer	18–40	SARS-CoV-2	NA	NA	NA	Not evaluated in 2022–2023.
2023	Summer	18–40	RSV A/B	132	2	1.52
2023	Summer	18–40	HPIV-3	132	3	2.27
2023	Summer	18–40	HCoV-OC43	132	1	0.76
2023	Summer	18–40	IBV	132	1	0.76
2023	Summer	18–40	HBoV	132	0	0
2023	Summer	18–40	HPIV-4	132	0	0
2023	Summer	18–40	HCoV-229E	132	0	0
2023	Summer	18–40	hMPV	132	0	0
2023	Summer	18–40	HCoV-HKU1	132	1	0.76
2023	Summer	18–40	HPIV-1	132	0	0
2023	Summer	18–40	HCoV-NL63	132	0	0
2023	Summer	18–40	HPeV	132	1	0.76
2023	Summer	18–40	HPIV-2	132	0	0
2023	Summer	41–64	E-RV	147	2	1.36
2023	Summer	41–64	AdV	147	1	0.68
2023	Summer	41–64	IAV	147	0	0
2023	Summer	41–64	SARS-CoV-2	NA	NA	NA	Not evaluated in 2022–2023.
2023	Summer	41–64	RSV A/B	147	4	2.72
2023	Summer	41–64	HPIV-3	147	2	1.36
2023	Summer	41–64	HCoV-OC43	147	0	0
2023	Summer	41–64	IBV	147	1	0.68
2023	Summer	41–64	HBoV	147	0	0
2023	Summer	41–64	HPIV-4	147	1	0.68
2023	Summer	41–64	HCoV-229E	147	0	0
2023	Summer	41–64	hMPV	147	0	0
2023	Summer	41–64	HCoV-HKU1	147	0	0
2023	Summer	41–64	HPIV-1	147	1	0.68
2023	Summer	41–64	HCoV-NL63	147	0	0
2023	Summer	41–64	HPeV	147	0	0
2023	Summer	41–64	HPIV-2	147	0	0
2023	Summer	≥65	E-RV	179	5	2.79
2023	Summer	≥65	AdV	179	1	0.56
2023	Summer	≥65	IAV	179	0	0
2023	Summer	≥65	SARS-CoV-2	NA	NA	NA	Not evaluated in 2022–2023.
2023	Summer	≥65	RSV A/B	179	1	0.56
2023	Summer	≥65	HPIV-3	179	4	2.23
2023	Summer	≥65	HCoV-OC43	179	1	0.56
2023	Summer	≥65	IBV	179	0	0
2023	Summer	≥65	HBoV	179	1	0.56
2023	Summer	≥65	HPIV-4	179	0	0
2023	Summer	≥65	HCoV-229E	179	0	0
2023	Summer	≥65	hMPV	179	0	0
2023	Summer	≥65	HCoV-HKU1	179	3	1.68
2023	Summer	≥65	HPIV-1	179	1	0.56
2023	Summer	≥65	HCoV-NL63	179	1	0.56
2023	Summer	≥65	HPeV	179	0	0
2023	Summer	≥65	HPIV-2	179	0	0
2023	Autumn	<1	E-RV	233	36	15.45
2023	Autumn	<1	AdV	233	2	0.86
2023	Autumn	<1	IAV	233	1	0.43
2023	Autumn	<1	SARS-CoV-2	NA	NA	NA	Not evaluated in 2022–2023.
2023	Autumn	<1	RSV A/B	233	14	6.01
2023	Autumn	<1	HPIV-3	233	10	4.29
2023	Autumn	<1	HCoV-OC43	233	7	3
2023	Autumn	<1	IBV	233	1	0.43
2023	Autumn	<1	HBoV	233	0	0
2023	Autumn	<1	HPIV-4	233	0	0
2023	Autumn	<1	HCoV-229E	233	0	0
2023	Autumn	<1	hMPV	233	0	0
2023	Autumn	<1	HCoV-HKU1	233	1	0.43
2023	Autumn	<1	HPIV-1	233	0	0
2023	Autumn	<1	HCoV-NL63	233	0	0
2023	Autumn	<1	HPeV	233	0	0
2023	Autumn	<1	HPIV-2	233	0	0
2023	Autumn	1–5	E-RV	281	35	12.46
2023	Autumn	1–5	AdV	281	7	2.49
2023	Autumn	1–5	IAV	281	2	0.71
2023	Autumn	1–5	SARS-CoV-2	NA	NA	NA	Not evaluated in 2022–2023.
2023	Autumn	1–5	RSV A/B	281	13	4.63
2023	Autumn	1–5	HPIV-3	281	13	4.63
2023	Autumn	1–5	HCoV-OC43	281	4	1.42
2023	Autumn	1–5	IBV	281	0	0
2023	Autumn	1–5	HBoV	281	3	1.07
2023	Autumn	1–5	HPIV-4	281	1	0.36
2023	Autumn	1–5	HCoV-229E	281	0	0
2023	Autumn	1–5	hMPV	281	0	0
2023	Autumn	1–5	HCoV-HKU1	281	2	0.71
2023	Autumn	1–5	HPIV-1	281	0	0
2023	Autumn	1–5	HCoV-NL63	281	0	0
2023	Autumn	1–5	HPeV	281	1	0.36
2023	Autumn	1–5	HPIV-2	281	0	0
2023	Autumn	6–17	E-RV	275	26	9.45
2023	Autumn	6–17	AdV	275	2	0.73
2023	Autumn	6–17	IAV	275	3	1.09
2023	Autumn	6–17	SARS-CoV-2	NA	NA	NA	Not evaluated in 2022–2023.
2023	Autumn	6–17	RSV A/B	275	10	3.64
2023	Autumn	6–17	HPIV-3	275	4	1.45
2023	Autumn	6–17	HCoV-OC43	275	3	1.09
2023	Autumn	6–17	IBV	275	0	0
2023	Autumn	6–17	HBoV	275	1	0.36
2023	Autumn	6–17	HPIV-4	275	1	0.36
2023	Autumn	6–17	HCoV-229E	275	0	0
2023	Autumn	6–17	hMPV	275	0	0
2023	Autumn	6–17	HCoV-HKU1	275	1	0.36
2023	Autumn	6–17	HPIV-1	275	0	0
2023	Autumn	6–17	HCoV-NL63	275	1	0.36
2023	Autumn	6–17	HPeV	275	0	0
2023	Autumn	6–17	HPIV-2	275	0	0
2023	Autumn	18–40	E-RV	154	7	4.55
2023	Autumn	18–40	AdV	154	5	3.25
2023	Autumn	18–40	IAV	154	0	0
2023	Autumn	18–40	SARS-CoV-2	NA	NA	NA	Not evaluated in 2022–2023.
2023	Autumn	18–40	RSV A/B	154	3	1.95
2023	Autumn	18–40	HPIV-3	154	2	1.3
2023	Autumn	18–40	HCoV-OC43	154	0	0
2023	Autumn	18–40	IBV	154	0	0
2023	Autumn	18–40	HBoV	154	0	0
2023	Autumn	18–40	HPIV-4	154	0	0
2023	Autumn	18–40	HCoV-229E	154	0	0
2023	Autumn	18–40	hMPV	154	0	0
2023	Autumn	18–40	HCoV-HKU1	154	0	0
2023	Autumn	18–40	HPIV-1	154	0	0
2023	Autumn	18–40	HCoV-NL63	154	0	0
2023	Autumn	18–40	HPeV	154	0	0
2023	Autumn	18–40	HPIV-2	154	0	0
2023	Autumn	41–64	E-RV	195	7	3.59
2023	Autumn	41–64	AdV	195	0	0
2023	Autumn	41–64	IAV	195	0	0
2023	Autumn	41–64	SARS-CoV-2	NA	NA	NA	Not evaluated in 2022–2023.
2023	Autumn	41–64	RSV A/B	195	2	1.03
2023	Autumn	41–64	HPIV-3	195	2	1.03
2023	Autumn	41–64	HCoV-OC43	195	1	0.51
2023	Autumn	41–64	IBV	195	0	0
2023	Autumn	41–64	HBoV	195	2	1.03
2023	Autumn	41–64	HPIV-4	195	0	0
2023	Autumn	41–64	HCoV-229E	195	0	0
2023	Autumn	41–64	hMPV	195	0	0
2023	Autumn	41–64	HCoV-HKU1	195	0	0
2023	Autumn	41–64	HPIV-1	195	0	0
2023	Autumn	41–64	HCoV-NL63	195	0	0
2023	Autumn	41–64	HPeV	195	0	0
2023	Autumn	41–64	HPIV-2	195	0	0
2023	Autumn	≥65	E-RV	220	3	1.36
2023	Autumn	≥65	AdV	220	0	0
2023	Autumn	≥65	IAV	220	1	0.45
2023	Autumn	≥65	SARS-CoV-2	NA	NA	NA	Not evaluated in 2022–2023.
2023	Autumn	≥65	RSV A/B	220	3	1.36
2023	Autumn	≥65	HPIV-3	220	4	1.82
2023	Autumn	≥65	HCoV-OC43	220	0	0
2023	Autumn	≥65	IBV	220	0	0
2023	Autumn	≥65	HBoV	220	2	0.91
2023	Autumn	≥65	HPIV-4	220	2	0.91
2023	Autumn	≥65	HCoV-229E	220	0	0
2023	Autumn	≥65	hMPV	220	0	0
2023	Autumn	≥65	HCoV-HKU1	220	0	0
2023	Autumn	≥65	HPIV-1	220	0	0
2023	Autumn	≥65	HCoV-NL63	220	0	0
2023	Autumn	≥65	HPeV	220	0	0
2023	Autumn	≥65	HPIV-2	220	0	0
2024	Winter	<1	E-RV	258	18	6.98
2024	Winter	<1	AdV	258	5	1.94
2024	Winter	<1	IAV	258	7	2.71
2024	Winter	<1	SARS-CoV-2	258	1	0.39
2024	Winter	<1	RSV A/B	258	31	12.02
2024	Winter	<1	HPIV-3	258	6	2.33
2024	Winter	<1	HCoV-OC43	258	5	1.94
2024	Winter	<1	IBV	258	1	0.39
2024	Winter	<1	HBoV	258	3	1.16
2024	Winter	<1	HPIV-4	258	0	0
2024	Winter	<1	HCoV-229E	258	0	0
2024	Winter	<1	hMPV	258	2	0.78
2024	Winter	<1	HCoV-HKU1	258	3	1.16
2024	Winter	<1	HPIV-1	258	2	0.78
2024	Winter	<1	HCoV-NL63	258	3	1.16
2024	Winter	<1	HPeV	258	0	0
2024	Winter	<1	HPIV-2	258	0	0
2024	Winter	1–5	E-RV	272	9	3.31
2024	Winter	1–5	AdV	272	13	4.78
2024	Winter	1–5	IAV	272	21	7.72
2024	Winter	1–5	SARS-CoV-2	272	1	0.37
2024	Winter	1–5	RSV A/B	272	16	5.88
2024	Winter	1–5	HPIV-3	272	1	0.37
2024	Winter	1–5	HCoV-OC43	272	4	1.47
2024	Winter	1–5	IBV	272	0	0
2024	Winter	1–5	HBoV	272	13	4.78
2024	Winter	1–5	HPIV-4	272	1	0.37
2024	Winter	1–5	HCoV-229E	272	1	0.37
2024	Winter	1–5	hMPV	272	0	0
2024	Winter	1–5	HCoV-HKU1	272	1	0.37
2024	Winter	1–5	HPIV-1	272	0	0
2024	Winter	1–5	HCoV-NL63	272	4	1.47
2024	Winter	1–5	HPeV	272	0	0
2024	Winter	1–5	HPIV-2	272	0	0
2024	Winter	6–17	E-RV	347	6	1.73
2024	Winter	6–17	AdV	347	5	1.44
2024	Winter	6–17	IAV	347	19	5.48
2024	Winter	6–17	SARS-CoV-2	347	3	0.86
2024	Winter	6–17	RSV A/B	347	9	2.59
2024	Winter	6–17	HPIV-3	347	4	1.15
2024	Winter	6–17	HCoV-OC43	347	4	1.15
2024	Winter	6–17	IBV	347	4	1.15
2024	Winter	6–17	HBoV	347	1	0.29
2024	Winter	6–17	HPIV-4	347	4	1.15
2024	Winter	6–17	HCoV-229E	347	1	0.29
2024	Winter	6–17	hMPV	347	0	0
2024	Winter	6–17	HCoV-HKU1	347	3	0.86
2024	Winter	6–17	HPIV-1	347	0	0
2024	Winter	6–17	HCoV-NL63	347	0	0
2024	Winter	6–17	HPeV	347	0	0
2024	Winter	6–17	HPIV-2	347	1	0.29
2024	Winter	18–40	E-RV	274	4	1.46
2024	Winter	18–40	AdV	274	1	0.36
2024	Winter	18–40	IAV	274	16	5.84
2024	Winter	18–40	SARS-CoV-2	274	3	1.09
2024	Winter	18–40	RSV A/B	274	3	1.09
2024	Winter	18–40	HPIV-3	274	1	0.36
2024	Winter	18–40	HCoV-OC43	274	3	1.09
2024	Winter	18–40	IBV	274	3	1.09
2024	Winter	18–40	HBoV	274	5	1.82
2024	Winter	18–40	HPIV-4	274	2	0.73
2024	Winter	18–40	HCoV-229E	274	4	1.46
2024	Winter	18–40	hMPV	274	0	0
2024	Winter	18–40	HCoV-HKU1	274	1	0.36
2024	Winter	18–40	HPIV-1	274	1	0.36
2024	Winter	18–40	HCoV-NL63	274	2	0.73
2024	Winter	18–40	HPeV	274	0	0
2024	Winter	18–40	HPIV-2	274	0	0
2024	Winter	41–64	E-RV	330	4	1.21
2024	Winter	41–64	AdV	330	2	0.61
2024	Winter	41–64	IAV	330	19	5.76
2024	Winter	41–64	SARS-CoV-2	330	2	0.61
2024	Winter	41–64	RSV A/B	330	2	0.61
2024	Winter	41–64	HPIV-3	330	3	0.91
2024	Winter	41–64	HCoV-OC43	330	5	1.52
2024	Winter	41–64	IBV	330	1	0.3
2024	Winter	41–64	HBoV	330	6	1.82
2024	Winter	41–64	HPIV-4	330	2	0.61
2024	Winter	41–64	HCoV-229E	330	1	0.3
2024	Winter	41–64	hMPV	330	0	0
2024	Winter	41–64	HCoV-HKU1	330	0	0
2024	Winter	41–64	HPIV-1	330	0	0
2024	Winter	41–64	HCoV-NL63	330	0	0
2024	Winter	41–64	HPeV	330	0	0
2024	Winter	41–64	HPIV-2	330	0	0
2024	Winter	≥65	E-RV	394	4	1.02
2024	Winter	≥65	AdV	394	2	0.51
2024	Winter	≥65	IAV	394	29	7.36
2024	Winter	≥65	SARS-CoV-2	394	3	0.76
2024	Winter	≥65	RSV A/B	394	6	1.52
2024	Winter	≥65	HPIV-3	394	1	0.25
2024	Winter	≥65	HCoV-OC43	394	9	2.28
2024	Winter	≥65	IBV	394	0	0
2024	Winter	≥65	HBoV	394	3	0.76
2024	Winter	≥65	HPIV-4	394	2	0.51
2024	Winter	≥65	HCoV-229E	394	2	0.51
2024	Winter	≥65	hMPV	394	0	0
2024	Winter	≥65	HCoV-HKU1	394	1	0.25
2024	Winter	≥65	HPIV-1	394	0	0
2024	Winter	≥65	HCoV-NL63	394	2	0.51
2024	Winter	≥65	HPeV	394	0	0
2024	Winter	≥65	HPIV-2	394	0	0
2024	Spring	<1	E-RV	207	14	6.76
2024	Spring	<1	AdV	207	5	2.42
2024	Spring	<1	IAV	207	0	0
2024	Spring	<1	SARS-CoV-2	207	0	0
2024	Spring	<1	RSV A/B	207	2	0.97
2024	Spring	<1	HPIV-3	207	3	1.45
2024	Spring	<1	HCoV-OC43	207	5	2.42
2024	Spring	<1	IBV	207	7	3.38
2024	Spring	<1	HBoV	207	5	2.42
2024	Spring	<1	HPIV-4	207	0	0
2024	Spring	<1	HCoV-229E	207	5	2.42
2024	Spring	<1	hMPV	207	2	0.97
2024	Spring	<1	HCoV-HKU1	207	0	0
2024	Spring	<1	HPIV-1	207	0	0
2024	Spring	<1	HCoV-NL63	207	2	0.97
2024	Spring	<1	HPeV	207	0	0
2024	Spring	<1	HPIV-2	207	1	0.48
2024	Spring	1–5	E-RV	293	24	8.19
2024	Spring	1–5	AdV	293	13	4.44
2024	Spring	1–5	IAV	293	3	1.02
2024	Spring	1–5	SARS-CoV-2	293	0	0
2024	Spring	1–5	RSV A/B	293	2	0.68
2024	Spring	1–5	HPIV-3	293	5	1.71
2024	Spring	1–5	HCoV-OC43	293	7	2.39
2024	Spring	1–5	IBV	293	16	5.46
2024	Spring	1–5	HBoV	293	10	3.41
2024	Spring	1–5	HPIV-4	293	0	0
2024	Spring	1–5	HCoV-229E	293	6	2.05
2024	Spring	1–5	hMPV	293	0	0
2024	Spring	1–5	HCoV-HKU1	293	3	1.02
2024	Spring	1–5	HPIV-1	293	1	0.34
2024	Spring	1–5	HCoV-NL63	293	0	0
2024	Spring	1–5	HPeV	293	0	0
2024	Spring	1–5	HPIV-2	293	0	0
2024	Spring	6–17	E-RV	319	22	6.9
2024	Spring	6–17	AdV	319	7	2.19
2024	Spring	6–17	IAV	319	0	0
2024	Spring	6–17	SARS-CoV-2	319	0	0
2024	Spring	6–17	RSV A/B	319	1	0.31
2024	Spring	6–17	HPIV-3	319	2	0.63
2024	Spring	6–17	HCoV-OC43	319	2	0.63
2024	Spring	6–17	IBV	319	19	5.96
2024	Spring	6–17	HBoV	319	2	0.63
2024	Spring	6–17	HPIV-4	319	1	0.31
2024	Spring	6–17	HCoV-229E	319	3	0.94
2024	Spring	6–17	hMPV	319	0	0
2024	Spring	6–17	HCoV-HKU1	319	3	0.94
2024	Spring	6–17	HPIV-1	319	0	0
2024	Spring	6–17	HCoV-NL63	319	0	0
2024	Spring	6–17	HPeV	319	0	0
2024	Spring	6–17	HPIV-2	319	2	0.63
2024	Spring	18–40	E-RV	202	11	5.45
2024	Spring	18–40	AdV	202	5	2.48
2024	Spring	18–40	IAV	202	4	1.98
2024	Spring	18–40	SARS-CoV-2	202	0	0
2024	Spring	18–40	RSV A/B	202	1	0.5
2024	Spring	18–40	HPIV-3	202	1	0.5
2024	Spring	18–40	HCoV-OC43	202	1	0.5
2024	Spring	18–40	IBV	202	15	7.43
2024	Spring	18–40	HBoV	202	5	2.48
2024	Spring	18–40	HPIV-4	202	0	0
2024	Spring	18–40	HCoV-229E	202	1	0.5
2024	Spring	18–40	hMPV	202	0	0
2024	Spring	18–40	HCoV-HKU1	202	0	0
2024	Spring	18–40	HPIV-1	202	0	0
2024	Spring	18–40	HCoV-NL63	202	0	0
2024	Spring	18–40	HPeV	202	0	0
2024	Spring	18–40	HPIV-2	202	0	0
2024	Spring	41–64	E-RV	221	9	4.07
2024	Spring	41–64	AdV	221	2	0.9
2024	Spring	41–64	IAV	221	2	0.9
2024	Spring	41–64	SARS-CoV-2	221	0	0
2024	Spring	41–64	RSV A/B	221	1	0.45
2024	Spring	41–64	HPIV-3	221	1	0.45
2024	Spring	41–64	HCoV-OC43	221	2	0.9
2024	Spring	41–64	IBV	221	2	0.9
2024	Spring	41–64	HBoV	221	2	0.9
2024	Spring	41–64	HPIV-4	221	0	0
2024	Spring	41–64	HCoV-229E	221	5	2.26
2024	Spring	41–64	hMPV	221	0	0
2024	Spring	41–64	HCoV-HKU1	221	1	0.45
2024	Spring	41–64	HPIV-1	221	0	0
2024	Spring	41–64	HCoV-NL63	221	1	0.45
2024	Spring	41–64	HPeV	221	0	0
2024	Spring	41–64	HPIV-2	221	0	0
2024	Spring	≥65	E-RV	198	3	1.52
2024	Spring	≥65	AdV	198	0	0
2024	Spring	≥65	IAV	198	1	0.51
2024	Spring	≥65	SARS-CoV-2	198	0	0
2024	Spring	≥65	RSV A/B	198	2	1.01
2024	Spring	≥65	HPIV-3	198	0	0
2024	Spring	≥65	HCoV-OC43	198	1	0.51
2024	Spring	≥65	IBV	198	0	0
2024	Spring	≥65	HBoV	198	3	1.52
2024	Spring	≥65	HPIV-4	198	0	0
2024	Spring	≥65	HCoV-229E	198	1	0.51
2024	Spring	≥65	hMPV	198	1	0.51
2024	Spring	≥65	HCoV-HKU1	198	1	0.51
2024	Spring	≥65	HPIV-1	198	0	0
2024	Spring	≥65	HCoV-NL63	198	2	1.01
2024	Spring	≥65	HPeV	198	0	0
2024	Spring	≥65	HPIV-2	198	0	0
2024	Summer	<1	E-RV	197	7	3.55
2024	Summer	<1	AdV	197	2	1.02
2024	Summer	<1	IAV	197	0	0
2024	Summer	<1	SARS-CoV-2	197	20	10.15
2024	Summer	<1	RSV A/B	197	0	0
2024	Summer	<1	HPIV-3	197	10	5.08
2024	Summer	<1	HCoV-OC43	197	0	0
2024	Summer	<1	IBV	197	2	1.02
2024	Summer	<1	HBoV	197	0	0
2024	Summer	<1	HPIV-4	197	1	0.51
2024	Summer	<1	HCoV-229E	197	0	0
2024	Summer	<1	hMPV	197	0	0
2024	Summer	<1	HCoV-HKU1	197	0	0
2024	Summer	<1	HPIV-1	197	0	0
2024	Summer	<1	HCoV-NL63	197	0	0
2024	Summer	<1	HPeV	197	0	0
2024	Summer	<1	HPIV-2	197	0	0
2024	Summer	1–5	E-RV	247	7	2.83
2024	Summer	1–5	AdV	247	5	2.02
2024	Summer	1–5	IAV	247	0	0
2024	Summer	1–5	SARS-CoV-2	247	7	2.83
2024	Summer	1–5	RSV A/B	247	0	0
2024	Summer	1–5	HPIV-3	247	7	2.83
2024	Summer	1–5	HCoV-OC43	247	2	0.81
2024	Summer	1–5	IBV	247	0	0
2024	Summer	1–5	HBoV	247	8	3.24
2024	Summer	1–5	HPIV-4	247	0	0
2024	Summer	1–5	HCoV-229E	247	0	0
2024	Summer	1–5	hMPV	247	0	0
2024	Summer	1–5	HCoV-HKU1	247	0	0
2024	Summer	1–5	HPIV-1	247	0	0
2024	Summer	1–5	HCoV-NL63	247	0	0
2024	Summer	1–5	HPeV	247	0	0
2024	Summer	1–5	HPIV-2	247	0	0
2024	Summer	6–17	E-RV	293	8	2.73
2024	Summer	6–17	AdV	293	9	3.07
2024	Summer	6–17	IAV	293	0	0
2024	Summer	6–17	SARS-CoV-2	293	10	3.41
2024	Summer	6–17	RSV A/B	293	0	0
2024	Summer	6–17	HPIV-3	293	1	0.34
2024	Summer	6–17	HCoV-OC43	293	1	0.34
2024	Summer	6–17	IBV	293	2	0.68
2024	Summer	6–17	HBoV	293	5	1.71
2024	Summer	6–17	HPIV-4	293	0	0
2024	Summer	6–17	HCoV-229E	293	0	0
2024	Summer	6–17	hMPV	293	0	0
2024	Summer	6–17	HCoV-HKU1	293	0	0
2024	Summer	6–17	HPIV-1	293	0	0
2024	Summer	6–17	HCoV-NL63	293	0	0
2024	Summer	6–17	HPeV	293	1	0.34
2024	Summer	6–17	HPIV-2	293	0	0
2024	Summer	18–40	E-RV	103	3	2.91
2024	Summer	18–40	AdV	103	1	0.97
2024	Summer	18–40	IAV	103	0	0
2024	Summer	18–40	SARS-CoV-2	103	11	10.68
2024	Summer	18–40	RSV A/B	103	0	0
2024	Summer	18–40	HPIV-3	103	1	0.97
2024	Summer	18–40	HCoV-OC43	103	3	2.91
2024	Summer	18–40	IBV	103	0	0
2024	Summer	18–40	HBoV	103	0	0
2024	Summer	18–40	HPIV-4	103	0	0
2024	Summer	18–40	HCoV-229E	103	0	0
2024	Summer	18–40	hMPV	103	0	0
2024	Summer	18–40	HCoV-HKU1	103	0	0
2024	Summer	18–40	HPIV-1	103	0	0
2024	Summer	18–40	HCoV-NL63	103	0	0
2024	Summer	18–40	HPeV	103	0	0
2024	Summer	18–40	HPIV-2	103	0	0
2024	Summer	41–64	E-RV	134	6	4.48
2024	Summer	41–64	AdV	134	2	1.49
2024	Summer	41–64	IAV	134	0	0
2024	Summer	41–64	SARS-CoV-2	134	7	5.22
2024	Summer	41–64	RSV A/B	134	0	0
2024	Summer	41–64	HPIV-3	134	3	2.24
2024	Summer	41–64	HCoV-OC43	134	2	1.49
2024	Summer	41–64	IBV	134	0	0
2024	Summer	41–64	HBoV	134	2	1.49
2024	Summer	41–64	HPIV-4	134	0	0
2024	Summer	41–64	HCoV-229E	134	1	0.75
2024	Summer	41–64	hMPV	134	0	0
2024	Summer	41–64	HCoV-HKU1	134	0	0
2024	Summer	41–64	HPIV-1	134	0	0
2024	Summer	41–64	HCoV-NL63	134	0	0
2024	Summer	41–64	HPeV	134	0	0
2024	Summer	41–64	HPIV-2	134	0	0
2024	Summer	≥65	E-RV	124	3	2.42
2024	Summer	≥65	AdV	124	0	0
2024	Summer	≥65	IAV	124	0	0
2024	Summer	≥65	SARS-CoV-2	124	2	1.61
2024	Summer	≥65	RSV A/B	124	0	0
2024	Summer	≥65	HPIV-3	124	1	0.81
2024	Summer	≥65	HCoV-OC43	124	0	0
2024	Summer	≥65	IBV	124	1	0.81
2024	Summer	≥65	HBoV	124	6	4.84
2024	Summer	≥65	HPIV-4	124	0	0
2024	Summer	≥65	HCoV-229E	124	0	0
2024	Summer	≥65	hMPV	124	0	0
2024	Summer	≥65	HCoV-HKU1	124	0	0
2024	Summer	≥65	HPIV-1	124	0	0
2024	Summer	≥65	HCoV-NL63	124	0	0
2024	Summer	≥65	HPeV	124	0	0
2024	Summer	≥65	HPIV-2	124	0	0
2024	Autumn	<1	E-RV	283	0	0
2024	Autumn	<1	AdV	283	2	0.71
2024	Autumn	<1	IAV	283	0	0
2024	Autumn	<1	SARS-CoV-2	283	33	11.66
2024	Autumn	<1	RSV A/B	283	1	0.35
2024	Autumn	<1	HPIV-3	283	12	4.24
2024	Autumn	<1	HCoV-OC43	283	2	0.71
2024	Autumn	<1	IBV	283	0	0
2024	Autumn	<1	HBoV	283	0	0
2024	Autumn	<1	HPIV-4	283	2	0.71
2024	Autumn	<1	HCoV-229E	283	0	0
2024	Autumn	<1	hMPV	283	0	0
2024	Autumn	<1	HCoV-HKU1	283	0	0
2024	Autumn	<1	HPIV-1	283	9	3.18
2024	Autumn	<1	HCoV-NL63	283	1	0.35
2024	Autumn	<1	HPeV	283	0	0
2024	Autumn	<1	HPIV-2	283	0	0
2024	Autumn	1–5	E-RV	304	0	0
2024	Autumn	1–5	AdV	304	12	3.95
2024	Autumn	1–5	IAV	304	3	0.99
2024	Autumn	1–5	SARS-CoV-2	304	17	5.59
2024	Autumn	1–5	RSV A/B	304	1	0.33
2024	Autumn	1–5	HPIV-3	304	2	0.66
2024	Autumn	1–5	HCoV-OC43	304	6	1.97
2024	Autumn	1–5	IBV	304	0	0
2024	Autumn	1–5	HBoV	304	0	0
2024	Autumn	1–5	HPIV-4	304	4	1.32
2024	Autumn	1–5	HCoV-229E	304	0	0
2024	Autumn	1–5	hMPV	304	0	0
2024	Autumn	1–5	HCoV-HKU1	304	0	0
2024	Autumn	1–5	HPIV-1	304	6	1.97
2024	Autumn	1–5	HCoV-NL63	304	1	0.33
2024	Autumn	1–5	HPeV	304	0	0
2024	Autumn	1–5	HPIV-2	304	0	0
2024	Autumn	6–17	E-RV	325	0	0
2024	Autumn	6–17	AdV	325	4	1.23
2024	Autumn	6–17	IAV	325	2	0.62
2024	Autumn	6–17	SARS-CoV-2	325	23	7.08
2024	Autumn	6–17	RSV A/B	325	0	0
2024	Autumn	6–17	HPIV-3	325	0	0
2024	Autumn	6–17	HCoV-OC43	325	6	1.85
2024	Autumn	6–17	IBV	325	0	0
2024	Autumn	6–17	HBoV	325	0	0
2024	Autumn	6–17	HPIV-4	325	2	0.62
2024	Autumn	6–17	HCoV-229E	325	0	0
2024	Autumn	6–17	hMPV	325	0	0
2024	Autumn	6–17	HCoV-HKU1	325	0	0
2024	Autumn	6–17	HPIV-1	325	0	0
2024	Autumn	6–17	HCoV-NL63	325	0	0
2024	Autumn	6–17	HPeV	325	0	0
2024	Autumn	6–17	HPIV-2	325	0	0
2024	Autumn	18–40	E-RV	201	0	0
2024	Autumn	18–40	AdV	201	5	2.49
2024	Autumn	18–40	IAV	201	0	0
2024	Autumn	18–40	SARS-CoV-2	201	26	12.94
2024	Autumn	18–40	RSV A/B	201	0	0
2024	Autumn	18–40	HPIV-3	201	0	0
2024	Autumn	18–40	HCoV-OC43	201	0	0
2024	Autumn	18–40	IBV	201	0	0
2024	Autumn	18–40	HBoV	201	0	0
2024	Autumn	18–40	HPIV-4	201	0	0
2024	Autumn	18–40	HCoV-229E	201	0	0
2024	Autumn	18–40	hMPV	201	0	0
2024	Autumn	18–40	HCoV-HKU1	201	0	0
2024	Autumn	18–40	HPIV-1	201	1	0.5
2024	Autumn	18–40	HCoV-NL63	201	0	0
2024	Autumn	18–40	HPeV	201	0	0
2024	Autumn	18–40	HPIV-2	201	0	0
2024	Autumn	41–64	E-RV	230	0	0
2024	Autumn	41–64	AdV	230	0	0
2024	Autumn	41–64	IAV	230	0	0
2024	Autumn	41–64	SARS-CoV-2	230	26	11.3
2024	Autumn	41–64	RSV A/B	230	0	0
2024	Autumn	41–64	HPIV-3	230	2	0.87
2024	Autumn	41–64	HCoV-OC43	230	8	3.48
2024	Autumn	41–64	IBV	230	0	0
2024	Autumn	41–64	HBoV	230	0	0
2024	Autumn	41–64	HPIV-4	230	2	0.87
2024	Autumn	41–64	HCoV-229E	230	0	0
2024	Autumn	41–64	hMPV	230	0	0
2024	Autumn	41–64	HCoV-HKU1	230	0	0
2024	Autumn	41–64	HPIV-1	230	0	0
2024	Autumn	41–64	HCoV-NL63	230	0	0
2024	Autumn	41–64	HPeV	230	0	0
2024	Autumn	41–64	HPIV-2	230	0	0
2024	Autumn	≥65	E-RV	299	0	0
2024	Autumn	≥65	AdV	299	0	0
2024	Autumn	≥65	IAV	299	0	0
2024	Autumn	≥65	SARS-CoV-2	299	34	11.37
2024	Autumn	≥65	RSV A/B	299	0	0
2024	Autumn	≥65	HPIV-3	299	2	0.67
2024	Autumn	≥65	HCoV-OC43	299	8	2.68
2024	Autumn	≥65	IBV	299	0	0
2024	Autumn	≥65	HBoV	299	0	0
2024	Autumn	≥65	HPIV-4	299	0	0
2024	Autumn	≥65	HCoV-229E	299	0	0
2024	Autumn	≥65	hMPV	299	1	0.33
2024	Autumn	≥65	HCoV-HKU1	299	0	0
2024	Autumn	≥65	HPIV-1	299	2	0.67
2024	Autumn	≥65	HCoV-NL63	299	0	0
2024	Autumn	≥65	HPeV	299	0	0
2024	Autumn	≥65	HPIV-2	299	0	0
2025	Winter	<1	E-RV	100	10	10
2025	Winter	<1	AdV	100	0	0
2025	Winter	<1	IAV	100	6	6
2025	Winter	<1	SARS-CoV-2	100	1	1
2025	Winter	<1	RSV A/B	100	16	16
2025	Winter	<1	HPIV-3	100	0	0
2025	Winter	<1	HCoV-OC43	100	6	6
2025	Winter	<1	IBV	100	0	0
2025	Winter	<1	HBoV	100	1	1
2025	Winter	<1	HPIV-4	100	4	4
2025	Winter	<1	HCoV-229E	100	0	0
2025	Winter	<1	hMPV	100	0	0
2025	Winter	<1	HCoV-HKU1	100	0	0
2025	Winter	<1	HPIV-1	100	0	0
2025	Winter	<1	HCoV-NL63	100	1	1
2025	Winter	<1	HPeV	100	0	0
2025	Winter	<1	HPIV-2	100	0	0
2025	Winter	1–5	E-RV	151	28	18.54
2025	Winter	1–5	AdV	151	5	3.31
2025	Winter	1–5	IAV	151	18	11.92
2025	Winter	1–5	SARS-CoV-2	151	0	0
2025	Winter	1–5	RSV A/B	151	17	11.26
2025	Winter	1–5	HPIV-3	151	2	1.32
2025	Winter	1–5	HCoV-OC43	151	3	1.99
2025	Winter	1–5	IBV	151	0	0
2025	Winter	1–5	HBoV	151	5	3.31
2025	Winter	1–5	HPIV-4	151	3	1.99
2025	Winter	1–5	HCoV-229E	151	0	0
2025	Winter	1–5	hMPV	151	2	1.32
2025	Winter	1–5	HCoV-HKU1	151	0	0
2025	Winter	1–5	HPIV-1	151	0	0
2025	Winter	1–5	HCoV-NL63	151	0	0
2025	Winter	1–5	HPeV	151	0	0
2025	Winter	1–5	HPIV-2	151	0	0
2025	Winter	6–17	E-RV	207	24	11.59
2025	Winter	6–17	AdV	207	3	1.45
2025	Winter	6–17	IAV	207	34	16.43
2025	Winter	6–17	SARS-CoV-2	207	0	0
2025	Winter	6–17	RSV A/B	207	6	2.9
2025	Winter	6–17	HPIV-3	207	1	0.48
2025	Winter	6–17	HCoV-OC43	207	4	1.93
2025	Winter	6–17	IBV	207	1	0.48
2025	Winter	6–17	HBoV	207	1	0.48
2025	Winter	6–17	HPIV-4	207	1	0.48
2025	Winter	6–17	HCoV-229E	207	0	0
2025	Winter	6–17	hMPV	207	2	0.97
2025	Winter	6–17	HCoV-HKU1	207	0	0
2025	Winter	6–17	HPIV-1	207	0	0
2025	Winter	6–17	HCoV-NL63	207	0	0
2025	Winter	6–17	HPeV	207	0	0
2025	Winter	6–17	HPIV-2	207	0	0
2025	Winter	18–40	E-RV	152	17	11.18
2025	Winter	18–40	AdV	152	2	1.32
2025	Winter	18–40	IAV	152	21	13.82
2025	Winter	18–40	SARS-CoV-2	152	0	0
2025	Winter	18–40	RSV A/B	152	2	1.32
2025	Winter	18–40	HPIV-3	152	4	2.63
2025	Winter	18–40	HCoV-OC43	152	2	1.32
2025	Winter	18–40	IBV	152	2	1.32
2025	Winter	18–40	HBoV	152	0	0
2025	Winter	18–40	HPIV-4	152	3	1.97
2025	Winter	18–40	HCoV-229E	152	1	0.66
2025	Winter	18–40	hMPV	152	1	0.66
2025	Winter	18–40	HCoV-HKU1	152	0	0
2025	Winter	18–40	HPIV-1	152	0	0
2025	Winter	18–40	HCoV-NL63	152	0	0
2025	Winter	18–40	HPeV	152	0	0
2025	Winter	18–40	HPIV-2	152	0	0
2025	Winter	41–64	E-RV	219	14	6.39
2025	Winter	41–64	AdV	219	0	0
2025	Winter	41–64	IAV	219	17	7.76
2025	Winter	41–64	SARS-CoV-2	219	4	1.83
2025	Winter	41–64	RSV A/B	219	5	2.28
2025	Winter	41–64	HPIV-3	219	5	2.28
2025	Winter	41–64	HCoV-OC43	219	5	2.28
2025	Winter	41–64	IBV	219	0	0
2025	Winter	41–64	HBoV	219	0	0
2025	Winter	41–64	HPIV-4	219	1	0.46
2025	Winter	41–64	HCoV-229E	219	3	1.37
2025	Winter	41–64	hMPV	219	0	0
2025	Winter	41–64	HCoV-HKU1	219	0	0
2025	Winter	41–64	HPIV-1	219	0	0
2025	Winter	41–64	HCoV-NL63	219	0	0
2025	Winter	41–64	HPeV	219	0	0
2025	Winter	41–64	HPIV-2	219	0	0
2025	Winter	≥65	E-RV	356	22	6.18
2025	Winter	≥65	AdV	356	1	0.28
2025	Winter	≥65	IAV	356	32	8.99
2025	Winter	≥65	SARS-CoV-2	356	6	1.69
2025	Winter	≥65	RSV A/B	356	5	1.4
2025	Winter	≥65	HPIV-3	356	5	1.4
2025	Winter	≥65	HCoV-OC43	356	6	1.69
2025	Winter	≥65	IBV	356	0	0
2025	Winter	≥65	HBoV	356	0	0
2025	Winter	≥65	HPIV-4	356	2	0.56
2025	Winter	≥65	HCoV-229E	356	1	0.28
2025	Winter	≥65	hMPV	356	1	0.28
2025	Winter	≥65	HCoV-HKU1	356	0	0
2025	Winter	≥65	HPIV-1	356	0	0
2025	Winter	≥65	HCoV-NL63	356	1	0.28
2025	Winter	≥65	HPeV	356	0	0
2025	Winter	≥65	HPIV-2	356	0	0
2025	Spring	<1	E-RV	29	0	0
2025	Spring	<1	AdV	29	1	3.45
2025	Spring	<1	IAV	29	1	3.45
2025	Spring	<1	SARS-CoV-2	29	1	3.45
2025	Spring	<1	RSV A/B	29	2	6.9
2025	Spring	<1	HPIV-3	29	0	0
2025	Spring	<1	HCoV-OC43	29	1	3.45
2025	Spring	<1	IBV	29	0	0
2025	Spring	<1	HBoV	29	0	0
2025	Spring	<1	HPIV-4	29	0	0
2025	Spring	<1	HCoV-229E	29	2	6.9
2025	Spring	<1	hMPV	29	1	3.45
2025	Spring	<1	HCoV-HKU1	29	0	0
2025	Spring	<1	HPIV-1	29	0	0
2025	Spring	<1	HCoV-NL63	29	1	3.45
2025	Spring	<1	HPeV	29	0	0
2025	Spring	<1	HPIV-2	29	0	0
2025	Spring	1–5	E-RV	46	0	0
2025	Spring	1–5	AdV	46	10	21.74
2025	Spring	1–5	IAV	46	0	0
2025	Spring	1–5	SARS-CoV-2	46	0	0
2025	Spring	1–5	RSV A/B	46	2	4.35
2025	Spring	1–5	HPIV-3	46	0	0
2025	Spring	1–5	HCoV-OC43	46	0	0
2025	Spring	1–5	IBV	46	7	15.22
2025	Spring	1–5	HBoV	46	0	0
2025	Spring	1–5	HPIV-4	46	1	2.17
2025	Spring	1–5	HCoV-229E	46	0	0
2025	Spring	1–5	hMPV	46	2	4.35
2025	Spring	1–5	HCoV-HKU1	46	1	2.17
2025	Spring	1–5	HPIV-1	46	0	0
2025	Spring	1–5	HCoV-NL63	46	0	0
2025	Spring	1–5	HPeV	46	0	0
2025	Spring	1–5	HPIV-2	46	0	0
2025	Spring	6–17	E-RV	40	0	0
2025	Spring	6–17	AdV	40	4	10
2025	Spring	6–17	IAV	40	0	0
2025	Spring	6–17	SARS-CoV-2	40	1	2.5
2025	Spring	6–17	RSV A/B	40	1	2.5
2025	Spring	6–17	HPIV-3	40	0	0
2025	Spring	6–17	HCoV-OC43	40	0	0
2025	Spring	6–17	IBV	40	3	7.5
2025	Spring	6–17	HBoV	40	0	0
2025	Spring	6–17	HPIV-4	40	0	0
2025	Spring	6–17	HCoV-229E	40	1	2.5
2025	Spring	6–17	hMPV	40	1	2.5
2025	Spring	6–17	HCoV-HKU1	40	0	0
2025	Spring	6–17	HPIV-1	40	0	0
2025	Spring	6–17	HCoV-NL63	40	0	0
2025	Spring	6–17	HPeV	40	0	0
2025	Spring	6–17	HPIV-2	40	0	0
2025	Spring	18–40	E-RV	34	0	0
2025	Spring	18–40	AdV	34	0	0
2025	Spring	18–40	IAV	34	0	0
2025	Spring	18–40	SARS-CoV-2	34	4	11.76
2025	Spring	18–40	RSV A/B	34	1	2.94
2025	Spring	18–40	HPIV-3	34	1	2.94
2025	Spring	18–40	HCoV-OC43	34	0	0
2025	Spring	18–40	IBV	34	4	11.76
2025	Spring	18–40	HBoV	34	0	0
2025	Spring	18–40	HPIV-4	34	1	2.94
2025	Spring	18–40	HCoV-229E	34	1	2.94
2025	Spring	18–40	hMPV	34	1	2.94
2025	Spring	18–40	HCoV-HKU1	34	0	0
2025	Spring	18–40	HPIV-1	34	0	0
2025	Spring	18–40	HCoV-NL63	34	0	0
2025	Spring	18–40	HPeV	34	0	0
2025	Spring	18–40	HPIV-2	34	0	0
2025	Spring	41–64	E-RV	67	0	0
2025	Spring	41–64	AdV	67	5	7.46
2025	Spring	41–64	IAV	67	1	1.49
2025	Spring	41–64	SARS-CoV-2	67	3	4.48
2025	Spring	41–64	RSV A/B	67	1	1.49
2025	Spring	41–64	HPIV-3	67	1	1.49
2025	Spring	41–64	HCoV-OC43	67	1	1.49
2025	Spring	41–64	IBV	67	0	0
2025	Spring	41–64	HBoV	67	0	0
2025	Spring	41–64	HPIV-4	67	2	2.99
2025	Spring	41–64	HCoV-229E	67	2	2.99
2025	Spring	41–64	hMPV	67	0	0
2025	Spring	41–64	HCoV-HKU1	67	0	0
2025	Spring	41–64	HPIV-1	67	0	0
2025	Spring	41–64	HCoV-NL63	67	0	0
2025	Spring	41–64	HPeV	67	0	0
2025	Spring	41–64	HPIV-2	67	0	0
2025	Spring	≥65	E-RV	71	0	0
2025	Spring	≥65	AdV	71	0	0
2025	Spring	≥65	IAV	71	1	1.41
2025	Spring	≥65	SARS-CoV-2	71	2	2.82
2025	Spring	≥65	RSV A/B	71	0	0
2025	Spring	≥65	HPIV-3	71	2	2.82
2025	Spring	≥65	HCoV-OC43	71	2	2.82
2025	Spring	≥65	IBV	71	1	1.41
2025	Spring	≥65	HBoV	71	0	0
2025	Spring	≥65	HPIV-4	71	0	0
2025	Spring	≥65	HCoV-229E	71	0	0
2025	Spring	≥65	hMPV	71	0	0
2025	Spring	≥65	HCoV-HKU1	71	0	0
2025	Spring	≥65	HPIV-1	71	0	0
2025	Spring	≥65	HCoV-NL63	71	0	0
2025	Spring	≥65	HPeV	71	0	0
2025	Spring	≥65	HPIV-2	71	0	0
2025	Summer	<1	E-RV	233	19	8.15
2025	Summer	<1	AdV	233	13	5.58
2025	Summer	<1	IAV	233	0	0
2025	Summer	<1	SARS-CoV-2	233	58	24.89
2025	Summer	<1	RSV A/B	233	3	1.29
2025	Summer	<1	HPIV-3	233	8	3.43
2025	Summer	<1	HCoV-OC43	233	1	0.43
2025	Summer	<1	IBV	233	0	0
2025	Summer	<1	HBoV	233	0	0
2025	Summer	<1	HPIV-4	233	0	0
2025	Summer	<1	HCoV-229E	233	0	0
2025	Summer	<1	hMPV	233	0	0
2025	Summer	<1	HCoV-HKU1	233	0	0
2025	Summer	<1	HPIV-1	233	0	0
2025	Summer	<1	HCoV-NL63	233	0	0
2025	Summer	<1	HPeV	233	0	0
2025	Summer	<1	HPIV-2	233	0	0
2025	Summer	1–5	E-RV	277	19	6.86
2025	Summer	1–5	AdV	277	24	8.66
2025	Summer	1–5	IAV	277	1	0.36
2025	Summer	1–5	SARS-CoV-2	277	23	8.3
2025	Summer	1–5	RSV A/B	277	2	0.72
2025	Summer	1–5	HPIV-3	277	8	2.89
2025	Summer	1–5	HCoV-OC43	277	0	0
2025	Summer	1–5	IBV	277	2	0.72
2025	Summer	1–5	HBoV	277	0	0
2025	Summer	1–5	HPIV-4	277	2	0.72
2025	Summer	1–5	HCoV-229E	277	0	0
2025	Summer	1–5	hMPV	277	1	0.36
2025	Summer	1–5	HCoV-HKU1	277	0	0
2025	Summer	1–5	HPIV-1	277	3	1.08
2025	Summer	1–5	HCoV-NL63	277	1	0.36
2025	Summer	1–5	HPeV	277	0	0
2025	Summer	1–5	HPIV-2	277	0	0
2025	Summer	6–17	E-RV	290	15	5.17
2025	Summer	6–17	AdV	290	14	4.83
2025	Summer	6–17	IAV	290	0	0
2025	Summer	6–17	SARS-CoV-2	290	12	4.14
2025	Summer	6–17	RSV A/B	290	0	0
2025	Summer	6–17	HPIV-3	290	7	2.41
2025	Summer	6–17	HCoV-OC43	290	0	0
2025	Summer	6–17	IBV	290	0	0
2025	Summer	6–17	HBoV	290	0	0
2025	Summer	6–17	HPIV-4	290	4	1.38
2025	Summer	6–17	HCoV-229E	290	0	0
2025	Summer	6–17	hMPV	290	0	0
2025	Summer	6–17	HCoV-HKU1	290	1	0.34
2025	Summer	6–17	HPIV-1	290	0	0
2025	Summer	6–17	HCoV-NL63	290	0	0
2025	Summer	6–17	HPeV	290	0	0
2025	Summer	6–17	HPIV-2	290	0	0
2025	Summer	18–40	E-RV	272	11	4.04
2025	Summer	18–40	AdV	272	7	2.57
2025	Summer	18–40	IAV	272	0	0
2025	Summer	18–40	SARS-CoV-2	272	21	7.72
2025	Summer	18–40	RSV A/B	272	0	0
2025	Summer	18–40	HPIV-3	272	1	0.37
2025	Summer	18–40	HCoV-OC43	272	0	0
2025	Summer	18–40	IBV	272	3	1.1
2025	Summer	18–40	HBoV	272	0	0
2025	Summer	18–40	HPIV-4	272	2	0.74
2025	Summer	18–40	HCoV-229E	272	0	0
2025	Summer	18–40	hMPV	272	1	0.37
2025	Summer	18–40	HCoV-HKU1	272	0	0
2025	Summer	18–40	HPIV-1	272	0	0
2025	Summer	18–40	HCoV-NL63	272	0	0
2025	Summer	18–40	HPeV	272	0	0
2025	Summer	18–40	HPIV-2	272	0	0
2025	Summer	41–64	E-RV	381	16	4.2
2025	Summer	41–64	AdV	381	3	0.79
2025	Summer	41–64	IAV	381	0	0
2025	Summer	41–64	SARS-CoV-2	381	37	9.71
2025	Summer	41–64	RSV A/B	381	6	1.57
2025	Summer	41–64	HPIV-3	381	3	0.79
2025	Summer	41–64	HCoV-OC43	381	3	0.79
2025	Summer	41–64	IBV	381	0	0
2025	Summer	41–64	HBoV	381	0	0
2025	Summer	41–64	HPIV-4	381	2	0.52
2025	Summer	41–64	HCoV-229E	381	0	0
2025	Summer	41–64	hMPV	381	2	0.52
2025	Summer	41–64	HCoV-HKU1	381	0	0
2025	Summer	41–64	HPIV-1	381	0	0
2025	Summer	41–64	HCoV-NL63	381	1	0.26
2025	Summer	41–64	HPeV	381	0	0
2025	Summer	41–64	HPIV-2	381	0	0
2025	Summer	≥65	E-RV	431	8	1.86
2025	Summer	≥65	AdV	431	6	1.39
2025	Summer	≥65	IAV	431	0	0
2025	Summer	≥65	SARS-CoV-2	431	34	7.89
2025	Summer	≥65	RSV A/B	431	3	0.7
2025	Summer	≥65	HPIV-3	431	3	0.7
2025	Summer	≥65	HCoV-OC43	431	0	0
2025	Summer	≥65	IBV	431	0	0
2025	Summer	≥65	HBoV	431	0	0
2025	Summer	≥65	HPIV-4	431	2	0.46
2025	Summer	≥65	HCoV-229E	431	1	0.23
2025	Summer	≥65	hMPV	431	1	0.23
2025	Summer	≥65	HCoV-HKU1	431	1	0.23
2025	Summer	≥65	HPIV-1	431	0	0
2025	Summer	≥65	HCoV-NL63	431	1	0.23
2025	Summer	≥65	HPeV	431	0	0
2025	Summer	≥65	HPIV-2	431	0	0
2025	Autumn	<1	E-RV	273	59	21.61
2025	Autumn	<1	AdV	273	6	2.2
2025	Autumn	<1	IAV	273	2	0.73
2025	Autumn	<1	SARS-CoV-2	273	50	18.32
2025	Autumn	<1	RSV A/B	273	2	0.73
2025	Autumn	<1	HPIV-3	273	26	9.52
2025	Autumn	<1	HCoV-OC43	273	1	0.37
2025	Autumn	<1	IBV	273	0	0
2025	Autumn	<1	HBoV	273	0	0
2025	Autumn	<1	HPIV-4	273	7	2.56
2025	Autumn	<1	HCoV-229E	273	1	0.37
2025	Autumn	<1	hMPV	273	1	0.37
2025	Autumn	<1	HCoV-HKU1	273	0	0
2025	Autumn	<1	HPIV-1	273	1	0.37
2025	Autumn	<1	HCoV-NL63	273	0	0
2025	Autumn	<1	HPeV	273	0	0
2025	Autumn	<1	HPIV-2	273	0	0
2025	Autumn	1–5	E-RV	330	91	27.58
2025	Autumn	1–5	AdV	330	14	4.24
2025	Autumn	1–5	IAV	330	1	0.3
2025	Autumn	1–5	SARS-CoV-2	330	12	3.64
2025	Autumn	1–5	RSV A/B	330	0	0
2025	Autumn	1–5	HPIV-3	330	22	6.67
2025	Autumn	1–5	HCoV-OC43	330	4	1.21
2025	Autumn	1–5	IBV	330	0	0
2025	Autumn	1–5	HBoV	330	0	0
2025	Autumn	1–5	HPIV-4	330	10	3.03
2025	Autumn	1–5	HCoV-229E	330	0	0
2025	Autumn	1–5	hMPV	330	2	0.61
2025	Autumn	1–5	HCoV-HKU1	330	0	0
2025	Autumn	1–5	HPIV-1	330	2	0.61
2025	Autumn	1–5	HCoV-NL63	330	0	0
2025	Autumn	1–5	HPeV	330	0	0
2025	Autumn	1–5	HPIV-2	330	0	0
2025	Autumn	6–17	E-RV	357	71	19.89
2025	Autumn	6–17	AdV	357	7	1.96
2025	Autumn	6–17	IAV	357	3	0.84
2025	Autumn	6–17	SARS-CoV-2	357	25	7
2025	Autumn	6–17	RSV A/B	357	0	0
2025	Autumn	6–17	HPIV-3	357	8	2.24
2025	Autumn	6–17	HCoV-OC43	357	0	0
2025	Autumn	6–17	IBV	357	0	0
2025	Autumn	6–17	HBoV	357	0	0
2025	Autumn	6–17	HPIV-4	357	0	0
2025	Autumn	6–17	HCoV-229E	357	0	0
2025	Autumn	6–17	hMPV	357	2	0.56
2025	Autumn	6–17	HCoV-HKU1	357	0	0
2025	Autumn	6–17	HPIV-1	357	0	0
2025	Autumn	6–17	HCoV-NL63	357	0	0
2025	Autumn	6–17	HPeV	357	0	0
2025	Autumn	6–17	HPIV-2	357	0	0
2025	Autumn	18–40	E-RV	378	75	19.84
2025	Autumn	18–40	AdV	378	6	1.59
2025	Autumn	18–40	IAV	378	1	0.26
2025	Autumn	18–40	SARS-CoV-2	378	26	6.88
2025	Autumn	18–40	RSV A/B	378	0	0
2025	Autumn	18–40	HPIV-3	378	12	3.17
2025	Autumn	18–40	HCoV-OC43	378	2	0.53
2025	Autumn	18–40	IBV	378	0	0
2025	Autumn	18–40	HBoV	378	0	0
2025	Autumn	18–40	HPIV-4	378	1	0.26
2025	Autumn	18–40	HCoV-229E	378	2	0.53
2025	Autumn	18–40	hMPV	378	0	0
2025	Autumn	18–40	HCoV-HKU1	378	0	0
2025	Autumn	18–40	HPIV-1	378	1	0.26
2025	Autumn	18–40	HCoV-NL63	378	3	0.79
2025	Autumn	18–40	HPeV	378	0	0
2025	Autumn	18–40	HPIV-2	378	0	0
2025	Autumn	41–64	E-RV	523	53	10.13
2025	Autumn	41–64	AdV	523	7	1.34
2025	Autumn	41–64	IAV	523	2	0.38
2025	Autumn	41–64	SARS-CoV-2	523	27	5.16
2025	Autumn	41–64	RSV A/B	523	2	0.38
2025	Autumn	41–64	HPIV-3	523	10	1.91
2025	Autumn	41–64	HCoV-OC43	523	6	1.15
2025	Autumn	41–64	IBV	523	0	0
2025	Autumn	41–64	HBoV	523	0	0
2025	Autumn	41–64	HPIV-4	523	1	0.19
2025	Autumn	41–64	HCoV-229E	523	0	0
2025	Autumn	41–64	hMPV	523	0	0
2025	Autumn	41–64	HCoV-HKU1	523	0	0
2025	Autumn	41–64	HPIV-1	523	0	0
2025	Autumn	41–64	HCoV-NL63	523	0	0
2025	Autumn	41–64	HPeV	523	0	0
2025	Autumn	41–64	HPIV-2	523	0	0
2025	Autumn	≥65	E-RV	620	56	9.03
2025	Autumn	≥65	AdV	620	1	0.16
2025	Autumn	≥65	IAV	620	2	0.32
2025	Autumn	≥65	SARS-CoV-2	620	41	6.61
2025	Autumn	≥65	RSV A/B	620	0	0
2025	Autumn	≥65	HPIV-3	620	22	3.55
2025	Autumn	≥65	HCoV-OC43	620	9	1.45
2025	Autumn	≥65	IBV	620	1	0.16
2025	Autumn	≥65	HBoV	620	0	0
2025	Autumn	≥65	HPIV-4	620	4	0.65
2025	Autumn	≥65	HCoV-229E	620	0	0
2025	Autumn	≥65	hMPV	620	3	0.48
2025	Autumn	≥65	HCoV-HKU1	620	0	0
2025	Autumn	≥65	HPIV-1	620	0	0
2025	Autumn	≥65	HCoV-NL63	620	0	0
2025	Autumn	≥65	HPeV	620	0	0
2025	Autumn	≥65	HPIV-2	620	0	0

## Sheet: Supplementary Table 10
Supplementary Table 10. Year-, season-, and age-stratified distribution of viral positivity patterns.
Percentages of total were calculated using all specimens in the corresponding year–season–age stratum as the denominator. Percentages of positives were calculated using viral-positive specimens in the corresponding stratum as the denominator.
Year	Season	Age group	Total specimens	Any viral positive, n	Any viral positive (% of total)	Single-target detection, n	Single-target detection (% of total)	Single-target detection (% of positives)	Dual-target detection, n	Dual-target detection (% of total)	Dual-target detection (% of positives)	≥3-target detection, n	≥3-target detection (% of total)	≥3-target detection (% of positives)	Dual+≥3-target detection, n	Dual+≥3-target detection (% of total)	Dual+≥3-target detection (% of positives)
2022	Winter	<1	143	61	42.66	52	36.36	85.25	5	3.5	8.2	4	2.8	6.56	9	6.29	14.75
2022	Winter	1–5	304	181	59.54	124	40.79	68.51	50	16.45	27.62	7	2.3	3.87	57	18.75	31.49
2022	Winter	6–17	281	137	48.75	103	36.65	75.18	30	10.68	21.9	4	1.42	2.92	34	12.1	24.82
2022	Winter	18–40	138	38	27.54	35	25.36	92.11	3	2.17	7.89	0	0	0	3	2.17	7.89
2022	Winter	41–64	111	13	11.71	12	10.81	92.31	0	0	0	1	0.9	7.69	1	0.9	7.69
2022	Winter	≥65	133	22	16.54	19	14.29	86.36	3	2.26	13.64	0	0	0	3	2.26	13.64
2022	Spring	<1	47	11	23.4	11	23.4	100	0	0	0	0	0	0	0	0	0
2022	Spring	1–5	109	27	24.77	25	22.94	92.59	2	1.83	7.41	0	0	0	2	1.83	7.41
2022	Spring	6–17	110	15	13.64	15	13.64	100	0	0	0	0	0	0	0	0	0
2022	Spring	18–40	55	4	7.27	4	7.27	100	0	0	0	0	0	0	0	0	0
2022	Spring	41–64	68	4	5.88	4	5.88	100	0	0	0	0	0	0	0	0	0
2022	Spring	≥65	32	3	9.38	3	9.38	100	0	0	0	0	0	0	0	0	0
2022	Summer	<1	53	9	16.98	9	16.98	100	0	0	0	0	0	0	0	0	0
2022	Summer	1–5	140	34	24.29	30	21.43	88.24	4	2.86	11.76	0	0	0	4	2.86	11.76
2022	Summer	6–17	96	15	15.62	14	14.58	93.33	1	1.04	6.67	0	0	0	1	1.04	6.67
2022	Summer	18–40	44	4	9.09	4	9.09	100	0	0	0	0	0	0	0	0	0
2022	Summer	41–64	49	8	16.33	7	14.29	87.5	1	2.04	12.5	0	0	0	1	2.04	12.5
2022	Summer	≥65	30	6	20	6	20	100	0	0	0	0	0	0	0	0	0
2022	Autumn	<1	109	51	46.79	41	37.61	80.39	10	9.17	19.61	0	0	0	10	9.17	19.61
2022	Autumn	1–5	226	137	60.62	115	50.88	83.94	20	8.85	14.6	2	0.88	1.46	22	9.73	16.06
2022	Autumn	6–17	228	85	37.28	72	31.58	84.71	13	5.7	15.29	0	0	0	13	5.7	15.29
2022	Autumn	18–40	78	23	29.49	19	24.36	82.61	4	5.13	17.39	0	0	0	4	5.13	17.39
2022	Autumn	41–64	82	18	21.95	16	19.51	88.89	2	2.44	11.11	0	0	0	2	2.44	11.11
2022	Autumn	≥65	60	10	16.67	10	16.67	100	0	0	0	0	0	0	0	0	0
2023	Winter	<1	306	154	50.33	126	41.18	81.82	23	7.52	14.94	5	1.63	3.25	28	9.15	18.18
2023	Winter	1–5	613	386	62.97	280	45.68	72.54	91	14.85	23.58	15	2.45	3.89	106	17.29	27.46
2023	Winter	6–17	567	231	40.74	188	33.16	81.39	33	5.82	14.29	10	1.76	4.33	43	7.58	18.61
2023	Winter	18–40	295	90	30.51	77	26.1	85.56	11	3.73	12.22	2	0.68	2.22	13	4.41	14.44
2023	Winter	41–64	302	86	28.48	72	23.84	83.72	14	4.64	16.28	0	0	0	14	4.64	16.28
2023	Winter	≥65	388	87	22.42	74	19.07	85.06	13	3.35	14.94	0	0	0	13	3.35	14.94
2023	Spring	<1	226	46	20.35	41	18.14	89.13	5	2.21	10.87	0	0	0	5	2.21	10.87
2023	Spring	1–5	327	131	40.06	118	36.09	90.08	11	3.36	8.4	2	0.61	1.53	13	3.98	9.92
2023	Spring	6–17	389	106	27.25	91	23.39	85.85	15	3.86	14.15	0	0	0	15	3.86	14.15
2023	Spring	18–40	220	56	25.45	50	22.73	89.29	6	2.73	10.71	0	0	0	6	2.73	10.71
2023	Spring	41–64	212	35	16.51	32	15.09	91.43	3	1.42	8.57	0	0	0	3	1.42	8.57
2023	Spring	≥65	242	30	12.4	27	11.16	90	3	1.24	10	0	0	0	3	1.24	10
2023	Summer	<1	187	24	12.83	23	12.3	95.83	1	0.53	4.17	0	0	0	1	0.53	4.17
2023	Summer	1–5	214	50	23.36	45	21.03	90	5	2.34	10	0	0	0	5	2.34	10
2023	Summer	6–17	229	28	12.23	27	11.79	96.43	1	0.44	3.57	0	0	0	1	0.44	3.57
2023	Summer	18–40	132	18	13.64	16	12.12	88.89	2	1.52	11.11	0	0	0	2	1.52	11.11
2023	Summer	41–64	147	11	7.48	10	6.8	90.91	1	0.68	9.09	0	0	0	1	0.68	9.09
2023	Summer	≥65	179	17	9.5	16	8.94	94.12	1	0.56	5.88	0	0	0	1	0.56	5.88
2023	Autumn	<1	233	63	27.04	55	23.61	87.3	7	3	11.11	1	0.43	1.59	8	3.43	12.7
2023	Autumn	1–5	281	75	26.69	69	24.56	92	6	2.14	8	0	0	0	6	2.14	8
2023	Autumn	6–17	275	49	17.82	46	16.73	93.88	3	1.09	6.12	0	0	0	3	1.09	6.12
2023	Autumn	18–40	154	16	10.39	15	9.74	93.75	1	0.65	6.25	0	0	0	1	0.65	6.25
2023	Autumn	41–64	195	13	6.67	12	6.15	92.31	1	0.51	7.69	0	0	0	1	0.51	7.69
2023	Autumn	≥65	220	15	6.82	15	6.82	100	0	0	0	0	0	0	0	0	0
2024	Winter	<1	258	77	29.84	67	25.97	87.01	10	3.88	12.99	0	0	0	10	3.88	12.99
2024	Winter	1–5	272	79	29.04	73	26.84	92.41	6	2.21	7.59	0	0	0	6	2.21	7.59
2024	Winter	6–17	347	63	18.16	62	17.87	98.41	1	0.29	1.59	0	0	0	1	0.29	1.59
2024	Winter	18–40	274	46	16.79	43	15.69	93.48	3	1.09	6.52	0	0	0	3	1.09	6.52
2024	Winter	41–64	330	43	13.03	39	11.82	90.7	4	1.21	9.3	0	0	0	4	1.21	9.3
2024	Winter	≥65	394	60	15.23	57	14.47	95	2	0.51	3.33	1	0.25	1.67	3	0.76	5
2024	Spring	<1	207	47	22.71	43	20.77	91.49	4	1.93	8.51	0	0	0	4	1.93	8.51
2024	Spring	1–5	293	86	29.35	82	27.99	95.35	4	1.37	4.65	0	0	0	4	1.37	4.65
2024	Spring	6–17	319	62	19.44	60	18.81	96.77	2	0.63	3.23	0	0	0	2	0.63	3.23
2024	Spring	18–40	202	43	21.29	42	20.79	97.67	1	0.5	2.33	0	0	0	1	0.5	2.33
2024	Spring	41–64	221	25	11.31	23	10.41	92	1	0.45	4	1	0.45	4	2	0.9	8
2024	Spring	≥65	198	15	7.58	15	7.58	100	0	0	0	0	0	0	0	0	0
2024	Summer	<1	197	41	20.81	40	20.3	97.56	1	0.51	2.44	0	0	0	1	0.51	2.44
2024	Summer	1–5	247	35	14.17	34	13.77	97.14	1	0.4	2.86	0	0	0	1	0.4	2.86
2024	Summer	6–17	293	37	12.63	37	12.63	100	0	0	0	0	0	0	0	0	0
2024	Summer	18–40	103	19	18.45	19	18.45	100	0	0	0	0	0	0	0	0	0
2024	Summer	41–64	134	22	16.42	21	15.67	95.45	1	0.75	4.55	0	0	0	1	0.75	4.55
2024	Summer	≥65	124	11	8.87	9	7.26	81.82	2	1.61	18.18	0	0	0	2	1.61	18.18
2024	Autumn	<1	283	62	21.91	62	21.91	100	0	0	0	0	0	0	0	0	0
2024	Autumn	1–5	304	48	15.79	44	14.47	91.67	4	1.32	8.33	0	0	0	4	1.32	8.33
2024	Autumn	6–17	325	35	10.77	33	10.15	94.29	2	0.62	5.71	0	0	0	2	0.62	5.71
2024	Autumn	18–40	201	31	15.42	30	14.93	96.77	1	0.5	3.23	0	0	0	1	0.5	3.23
2024	Autumn	41–64	230	37	16.09	36	15.65	97.3	1	0.43	2.7	0	0	0	1	0.43	2.7
2024	Autumn	≥65	299	46	15.38	45	15.05	97.83	1	0.33	2.17	0	0	0	1	0.33	2.17
2025	Winter	<1	100	42	42	39	39	92.86	3	3	7.14	0	0	0	3	3	7.14
2025	Winter	1–5	151	75	49.67	68	45.03	90.67	6	3.97	8	1	0.66	1.33	7	4.64	9.33
2025	Winter	6–17	207	74	35.75	71	34.3	95.95	3	1.45	4.05	0	0	0	3	1.45	4.05
2025	Winter	18–40	152	53	34.87	51	33.55	96.23	2	1.32	3.77	0	0	0	2	1.32	3.77
2025	Winter	41–64	219	50	22.83	46	21	92	4	1.83	8	0	0	0	4	1.83	8
2025	Winter	≥65	356	79	22.19	76	21.35	96.2	3	0.84	3.8	0	0	0	3	0.84	3.8
2025	Spring	<1	29	9	31.03	8	27.59	88.89	1	3.45	11.11	0	0	0	1	3.45	11.11
2025	Spring	1–5	46	22	47.83	21	45.65	95.45	1	2.17	4.55	0	0	0	1	2.17	4.55
2025	Spring	6–17	40	11	27.5	11	27.5	100	0	0	0	0	0	0	0	0	0
2025	Spring	18–40	34	12	35.29	11	32.35	91.67	1	2.94	8.33	0	0	0	1	2.94	8.33
2025	Spring	41–64	67	14	20.9	12	17.91	85.71	2	2.99	14.29	0	0	0	2	2.99	14.29
2025	Spring	≥65	71	8	11.27	8	11.27	100	0	0	0	0	0	0	0	0	0
2025	Summer	<1	233	99	42.49	96	41.2	96.97	3	1.29	3.03	0	0	0	3	1.29	3.03
2025	Summer	1–5	277	85	30.69	84	30.32	98.82	1	0.36	1.18	0	0	0	1	0.36	1.18
2025	Summer	6–17	290	52	17.93	51	17.59	98.08	1	0.34	1.92	0	0	0	1	0.34	1.92
2025	Summer	18–40	272	44	16.18	42	15.44	95.45	2	0.74	4.55	0	0	0	2	0.74	4.55
2025	Summer	41–64	381	70	18.37	67	17.59	95.71	3	0.79	4.29	0	0	0	3	0.79	4.29
2025	Summer	≥65	431	59	13.69	58	13.46	98.31	1	0.23	1.69	0	0	0	1	0.23	1.69
2025	Autumn	<1	273	141	51.65	126	46.15	89.36	15	5.49	10.64	0	0	0	15	5.49	10.64
2025	Autumn	1–5	330	142	43.03	126	38.18	88.73	16	4.85	11.27	0	0	0	16	4.85	11.27
2025	Autumn	6–17	357	106	29.69	96	26.89	90.57	10	2.8	9.43	0	0	0	10	2.8	9.43
2025	Autumn	18–40	378	127	33.6	125	33.07	98.43	2	0.53	1.57	0	0	0	2	0.53	1.57
2025	Autumn	41–64	523	104	19.89	100	19.12	96.15	4	0.76	3.85	0	0	0	4	0.76	3.85
2025	Autumn	≥65	620	132	21.29	125	20.16	94.7	7	1.13	5.3	0	0	0	7	1.13	5.3
