# Supplementary material for: Age-stratified respiratory viral detection patterns and exploratory environmental associations in a tertiary-care hospital testing cohort in Istanbul, Türkiye
Source: Front Microbiol. 2026 Jul 16;17:1893118. doi: 10.3389/fmicb.2026.1893118 (PMC13422450; doi:10.3389/fmicb.2026.1893118)
Supplement: Supplementary file 3 [file Table_3.xlsx]

## Sheet: Supplementary Notes
Supplementary Data Sheet 3. Year–month temporal-control sensitivity analyses and exact-count tables for the sparse standalone ≥3-target positivity stratum.
FDR correction	For Supplementary Table 11, Benjamini–Hochberg correction was applied separately to crude and year–month analyses within four meteorological and six pollutant-specific comparisons.
Monthly correlation note	Supplementary Table 12 contains one descriptive ecological sensitivity analysis of overall monthly non-SARS-CoV-2 viral positivity and mean temperature; it is not part of family-wise inference.
Abbreviations	RR, relative risk; CI, confidence interval; FDR, false discovery rate.
Supplementary Table 11	Year–month temporal-control sensitivity analyses for meteorological and pollutant-specific exposure associations.
Supplementary Table 12	Descriptive monthly association between mean temperature and overall non-SARS-CoV-2 viral positivity.
Supplementary Table 13	Exact cell counts for the standalone ≥3-target stratum across meteorological and pollutant-specific exposure categories.

## Sheet: Supplementary Table 11
Supplementary Table 11. Crude and year–month temporal-control sensitivity analyses for combined dual+≥3-target positivity as the primary environmental outcome
Exposure domain	Exposure	Eligible specimens	High-exposure specimens	Reference specimens	Events in high exposure	Events in reference	Crude RR	Crude 95% CI	Crude p value	Crude BH q value	Year–month RR	Year–month 95% CI	Year–month p value	Year–month BH q value	Interpretation	Figure panel
Meteorology	Low temperature <10°C	21072	4835	16237	229	372	2.06729	1.76–2.43	1.18984e-18	4.75938e-18	1.00006	0.73–1.37	0.999717	0.999717	Attenuated to null; not robust after temporal control.	Figure 6
	High relative humidity ≥70%	21072	17315	3757	555	46	2.6179	1.94–3.53	2.68451e-10	5.36903e-10	0.973481	0.55–1.71	0.925358	0.999717	Attenuated to null; direction changed after temporal control.	Figure 6
	High wind speed ≥75th percentile	21072	5268	15804	132	469	0.84435	0.70–1.02	0.081863	0.081863	0.884934	0.80–0.98	0.0184218	0.0736874	Directionally inverse; nominally associated but not FDR-robust.	Figure 6
	High cumulative precipitation ≥75th percentile	21072	5268	15804	101	500	0.606	0.49–0.75	3.46827e-06	4.62436e-06	0.986189	0.74–1.32	0.925703	0.999717	Inverse crude association not retained after temporal control.	Figure 6
Air quality	PM₂.₅ ≥75th percentile	19415	4864	14551	186	391	1.4231	1.20–1.69	5.54088e-05	6.64906e-05	1.0741	0.91–1.26	0.391202	0.828673	Attenuated to null; not FDR-robust after temporal control.	Figure 7
	PM₁₀ ≥75th percentile	20765	5205	15560	224	369	1.81472	1.54–2.14	7.78488e-13	1.55698e-12	1.13321	1.02–1.26	0.0200095	0.120057	Directionally positive; nominally associated but not FDR-robust.	Figure 7
	NO₂ ≥75th percentile	20132	5037	15095	227	362	1.87922	1.60–2.21	3.13083e-14	9.39249e-14	0.926896	0.72–1.19	0.552448	0.828673	Attenuated to null; direction changed after temporal control.	Figure 7
	SO₂ ≥75th percentile	19976	5018	14958	275	298	2.7508	2.34–3.23	5.62773e-35	3.37664e-34	0.916832	0.71–1.19	0.513799	0.828673	Attenuated to null; direction changed after temporal control.	Figure 7
	CO ≥75th percentile	13573	3402	10171	93	174	1.59795	1.25–2.05	0.000221472	0.000221472	1.03527	0.78–1.38	0.811634	0.97396	Attenuated to null; not FDR-robust after temporal control.	Figure 7
	O₃ ≥75th percentile	17926	4486	13440	65	484	0.402354	0.31–0.52	3.61844e-12	5.42766e-12	0.998628	0.76–1.31	0.992014	0.992014	Inverse crude association not retained after temporal control.	Figure 7

## Sheet: Supplementary Table 12
Supplementary Table 12. Descriptive monthly ecological association between mean temperature and overall non-SARS-CoV-2 viral positivity
Environmental indicator	Outcome	Crude Spearman ρ	Nominal p value	Partial Spearman ρ adjusted for calendar month and study year	Adjusted nominal p value	Interpretation
Monthly mean temperature (°C)	Overall monthly non-SARS-CoV-2 viral positivity (%)	-0.297	0.04	0.262	0.134	The direction of the association changed after adjustment for calendar time, indicating no stable monthly association independent of seasonal or calendar-time structure.

## Sheet: Supplementary Table 13
Supplementary Table 13. Exact cell counts for the standalone ≥3-target positivity stratum across environmental exposure categories
Exposure domain	Exposure category	Exposed total	Reference total	≥3 among exposed	≥3 among reference	Crude estimate if shown
Meteorology	Low temperature <10°C	4835	16237	26	30	Exploratory crude RR 2.91 (1.72–4.92)
	High relative humidity ≥70%	17315	3757	56	0	Not estimated because of sparse/zero cell
	High wind speed ≥75th percentile	5268	15804	14	42	Exploratory crude RR 1.00 (0.55–1.83)
	High cumulative precipitation ≥75th percentile	5268	15804	2	54	Exploratory crude RR 0.11 (0.03–0.46)
Air quality	PM₁₀ ≥75th percentile	5205	15560	18	38	Exploratory crude RR 1.42 (0.81–2.48)
	NO₂ ≥75th percentile	5037	15095	29	27	Exploratory crude RR 3.22 (1.91–5.43)
	SO₂ ≥75th percentile	5018	14958	35	20	Exploratory crude RR 5.22 (3.01–9.03)
	CO ≥75th percentile	3402	10171	8	12	Exploratory crude RR 1.99 (0.82–4.87)
	O₃ ≥75th percentile	4486	13440	2	52	Exploratory crude RR 0.12 (0.03–0.47)
Note: The standalone ≥3-target category was sparse (n = 56). These outputs are provided to document the sparse-cell structure and were not used as primary environmental evidence.
